# Supplementary material for: Evaluation of Untargeted Metabolomic and Mycotoxin Profiles in Corn Silage and High-Moisture Corn
Source: Toxins (Basel). 2025 Apr 24;17(5):214. doi: 10.3390/toxins17050214 (PMC12115619; doi:10.3390/toxins17050214)
Supplement: Supplementary file 1 [file toxins-17-00214-s001.zip]

Archive with 2 entries (2 files):
- Table S1_final.xlsx
- __MACOSX/._Table S1_final.xlsx
