# Supplementary material for: Evaluation of Untargeted Metabolomic and Mycotoxin Profiles in Corn Silage and High-Moisture Corn
Source: Toxins (Basel). 2025 Apr 24;17(5):214. doi: 10.3390/toxins17050214 (PMC12115619; doi:10.3390/toxins17050214)
Supplement: Supplementary file 1 [file toxins-17-00214-s001.zip › Table S1_final.xlsx]

## Sheet: a.Sample legend
Sample ID	Group	Farm	Sampling data	Sampling season
30	High Moisture corn (whole)	3	2022-02-22	winter
32	High Moisture corn (whole)	3	2022-07-27	summer
33	High Moisture corn (whole)	3	2023-07-08	winter
35	High Moisture corn (whole)	3	2023-07-26	summer
38	High Moisture corn (whole)	3	2023-12-28	winter
39	High Moisture corn grain	1	2022-03-22	winter
42	High Moisture corn grain	1	2023-09-01	summer
44	High Moisture corn grain	1	2023-03-22	winter
46	High Moisture corn grain	1	2023-06-16	summer
47	High Moisture corn grain	2	2022-01-31	winter
54	High Moisture corn (whole)	4	2022-02-21	winter
57	High Moisture corn (whole)	4	2023-07-07	winter
60	High Moisture corn (whole)	4	2023-12-28	winter
Sample ID	Group	Farm	Sampling data	Sampling season
29	Corn Silage	3	2022-02-22	winter
31	Corn Silage	3	2022-07-27	summer
34	Corn Silage	3	2023-07-08	winter
36	Corn Silage	3	2023-07-26	summer
37	Corn Silage	3	2023-12-28	winter
40	Corn Silage	1	2022-03-22	winter
41	Corn Silage	1	2022-09-01	summer
43	Corn Silage	1	2023-03-22	winter
45	Corn Silage	1	2023-06-16	summer
48	Corn Silage	2	2022-01-31	winter
49	Corn Silage	2	2022-07-13	summer
50	Corn Silage	2	2023-02-01	winter
51	Corn Silage	2	2023-06-30	summer
52	Corn Silage	2	2023-11-22	winter
53	Corn Silage	4	2022-02-21	winter
55	Corn Silage	4	2022-07-27	summer
56	Corn Silage	4	2023-07-07	winter
58	Corn Silage	4	2023-07-25	summer
59	Corn Silage	4	2023-12-28	winter

## Sheet: b.Silage parameters
						Microbial counts (CFU/g)			GAS Chromatographic Analysis (% DM)																NIR Analysis
ID	Matrix	Dry Matter (DM) (65°) g/100g	Moisture (65°) g/100g	pH	N_NH3 (%TN)	LAB	Moulds	Yeasts	acetone	methyl acetate	ethyl acetate	methanol	ethanol	ethyl lactate	acetic acid	propionic acid	isobutyric acid	propylene glycol	butyric acid	isovalerianic acid	valerianic acid	caproic acid	lactic acid	ALCOHOLS TOT.	Ca	P	Protein (DM)	Fat (DM)	Fiber (DM)	Ash (DM)	Starch (DM)	NDF (DM)	ADF (DM)	ADL (DM)
30	High Moisture corn	63.7583	36.2417	3.85	4.29	3100000	100	100	0	0	0.0039	0.0121	0.5165	0.01	0.6526	0.001	0	0.5104	0	0	0	0	2.2215	0.5309	0	0	8.315	3.605	7.42	1.74	57.235	18.29	7.485	1.25
32	High Moisture corn	68.4452	31.5548	3.74	2.6	1000000	100	9400	0.0045	0	0.0078	0.0227	1.0512	0.029	0.7656	0.0023	0	0.0528	0.004	0	0	0	4.5045	1.0854	0	0	8.805	3.2	7.42	1.8	60.52	18.335	7.575	1.35
33	High Moisture corn	63.3167	36.6833	3.86	4.15698	84000000	100	200	0.00161718	0	0.00392779	0.0117687	0.485936	0.0109581	1.00947	0.0025057	0	0.951926	0.00275181	0	0	0	2.34973	0.499355	0	0	8.47	3.345	7.865	1.835	58.48	18.8	8.515	1.505
35	High Moisture corn	65	35	3.77	2.80325	49000000	100	180000	0.00280266	0	0.00247111	0.0132569	0.474053	0.0169473	1.24479	0.0041345	0	0.834103	0.00365282	0	0	0.00518073	2.91436	0.49542	0	0	8.98	2.89	6.42	1.72	56.65	16.84	7.36	1.18
38	High Moisture corn	66	34	4	4.15698	84000000	100	200	0	0	0.00621188	0.0132809	0.727328	0.010937	1.22263	0.0381012	0	0.941047	0	0	0	0	1.14978	0.827291	0	0	8.34	3.53	6.31	1.76	61.55	16.98	6.66	1.33
39	High Moisture corn	70.8762	29.1238	4.12	4.9	390000	100	80000	0	0.0116	0	0.0109	0.1899	0.0023	0.3194	0.0622	0	0	0.0224	0	0	0	2.2799	0.2043	0	0	9.025	3.775	2.97	1.455	65.795	7.775	4.245	1.27
42	High Moisture corn	75.9841	24.0159	4.18	4.17	40000	100	100000	0.0056	0	0	0.0086	0.0572	0.002	0.4393	0.115	0	0.0071	0.0015	0	0	0	1.6773	0.067	0	0	8.745	3.57	2.44	1.53	69.405	8.09	3.845	1.37
44	High Moisture corn	71.4558	28.5442	4.13	1.91388	260000	100	100	0	0	0	0.0113398	0.180573	0.00295375	0.45765	0.0490755	0	0.0109166	0.00437668	0	0	0	1.82151	0.194889	0	0	8.825	3.71	2.74	1.455	67.24	6.425	3.89	1.305
46	High Moisture corn	73	27	4.27	4.66733	40000	100	100000	0.0104687	0	0	0.00926509	0.0911558	0.00154096	0.414806	0.158057	0	0.0238033	0.00461989	0	0	0	1.88085	0.104986	0	0	9.25	3.45	2.98	1.56	64.21	8.43	3.97	1.14
47	High Moisture corn	73.8383	26.1617	3.89	2.91	410000	100	22000	0	0	0.0011	0.0071	0.3727	0.009	0.3278	0.002	0	0.1144	0	0	0	0	2.2902	0.3797	0	0	9.245	3.32	2.63	1.35	62.005	8.63	3.665	1.2
54	High Moisture corn	64.8068	35.1932	3.77	2.25	6000000	100	32000	0.0025	0	0.0033	0.0093	0.5909	0.0093	0.2736	0.0024	0	0	0	0	0	0	2.1859	0.6001	0	0	8.12	3.355	7.36	1.705	56.845	18.195	7.715	1.26
57	High Moisture corn	61.8323	38.1677	3.91	5.45651	3000000	100	100	0.00234633	0	0.00295699	0.0134715	0.482169	0.00919049	0.747277	0.00251488	0	0.66107	0.00448433	0	0	0	2.46751	0.49564	0	0	7.655	3.2425	7.85	1.8625	59.0425	18.5225	9.09	1.525
60	High Moisture corn	63	37	3.7	5.4	3000000	100	100	0.00315666	0	0.00491652	0.0175188	0.698815	0.012376	0.919965	0.00423983	0	0.891912	0	0	0	0	2.04981	0.730019	0	0	8.68	3.04	7.59	1.75	58.22	18.56	8.26	1.3
						Microbial counts (CFU/g)			GAS Chromatographic Analysis (% DM)																NIR Analysis
ID	Matrix	Dry Matter (DM) (65°) g/100g	Moisture (65°) g/100g	pH	N_NH3 (%TN)	LAB	Moulds	Yeasts	acetone	methyl acetate	ethyl acetate	methanol	ethanol	ethyl lactate	acetic acid	propionic acid	isobutyric acid	propylene glycol	butyric acid	isovalerianic acid	valerianic acid	caproic acid	lactic acid	ALCOHOLS TOT.	Ca	P	Protein (DM)	Fat (DM)	Fiber (DM)	Ash (DM)	Starch (DM)	NDF (DM)	ADF (DM)	ADL (DM)
29	Corn Silage	36.6563	63.3437	3.6	5.09	710000	1500	200000	0	0	0.0109	0.0376	1.0859	0.0206	2.2644	0.0372	0	1.7492	0	0	0	0	5.459	1.2943	0.3	0	7.49	2.6	19.585	4.055	34.76	38.885	23.26	3.145
31	Corn Silage	35.7364	64.2636	3.36	3.33	230000	200	300	0.0031	0	0.0062	0.028	0.7907	0.0292	1.8816	0.0219	0	1.0147	0.0051	0	0	0	5.4817	0.9079	0.3	0	7.8	2.645	18.465	3.74	35.295	36.5	22.7	3.01
34	Corn Silage	38.5264	61.4736	3.87	5.8057	1300	100	100	0	0	0.00643395	0.0423355	0.589418	0.0075866	3.4963	0.244084	0	1.06073	0.00456403	0	0	0	3.59192	1.94353	0.29	0	8.425	2.4	20.01	4.635	33.63	38.105	25.13	3.1
36	Corn Silage	36	74	3.47	2.17275	100	100	100	0.00757034	0	0.00417492	0.0317514	0.83073	0.0300219	2.58502	0.0177542	0	1.82396	0.00572872	0	0	0.0080527	5.89469	0.933927	0.3	0	7.13	2.49	18.6	3.9	35.16	38.15	23.74	3.21
37	Corn Silage	37	73	3.55	0	1300	100	100	0.00299366	0	0.0112095	0.0434906	0.789261	0.0117619	4.58738	0.731427	0	0.989319	0	0	0	0	4.13824	2.64344	0.29	0	7.37	2.53	19.37	4.24	32.78	40.84	23.88	3.39
40	Corn Silage	41.8583	58.1417	3.58	4.61	100	100	100	0	0.0037	0.0086	0.0301	0.8355	0.0185	1.7633	0	0	1.7544	0	0	0	0	6.568	0.8656	0.29	0	7.67	2.61	19.255	3.725	32.08	40.445	22.835	3.22
41	Corn Silage	34.2961	65.7039	3.69	4.48	5700	100	100	0	0	0.0065	0.0378	0.71	0.0155	3.3822	0.4159	0.0024	0.9864	0.0992	0	0.0133	0.34	5.7707	1.5652	0.29	0	8.095	2.785	19.185	4.1	33.885	37.89	23.1	3.025
43	Corn Silage	41.7	58.3	3.88	2.07356	140000	15500	100	0	0	0.00176557	0.0274802	0.430658	0.00855346	2.27611	0.223709	0	1.87879	0.0622287	0	0	0.0215188	3.3061	0.601721	0.29	0.21	9.615	2.615	25.71	5.31	30.475	39.685	21.005	4.33
45	Corn Silage	40	60	3.71	5.45648	5700	100	100	0.00228329	0	0.00391301	0.0341931	0.69104	0.0189181	2.33715	0.169465	0	1.32523	0.0060945	0	0	0.00327704	6.21231	0.88215	0.29	0	7.43	2.56	18.79	3.78	33.92	38.21	23.01	3.37
48	Corn Silage	35.4469	64.5531	3.57	5.16	16000	600	100	0	0	0	0.0262	0.4956	0.0144	3.238	0.0905	0	2.4947	0.0258	0.0029	0.0077	0.0105	5.9085	0.7029	0.29	0	8.075	2.61	20.095	4.28	32.645	39.635	24.435	3.19
49	Corn Silage	32.9657	67.0343	3.6	4.67	100	100	100	0	0	0.0168	0.0482	1.1392	0.0175	8.1878	0.0819	0	17.1712	0.005	0	0	0	3.216	1.241	0.29	0	9.025	2.42	24.275	4.935	26.22	46.06	28.44	3.24
50	Corn Silage	37.5337	62.4663	3.75	6.35746	16000	600	100	0	0	0.0127315	0.0406116	1.11552	0.0174264	4.14421	0.0274857	0	7.06488	0.00431808	0	0	0	3.22369	1.27288	0.29	0	7.67	2.475	17.475	3.8	38.205	34.92	22.605	2.855
51	Corn Silage	35	65	3.7	3.58398	100	100	100	0	0	0.00502138	0.0406179	0.797666	0.0228774	4.15553	0.487532	0	0.214072	0.00505076	0	0	0.00232469	3.89914	2.03915	0.29	0	7.09	2.26	20.33	4.47	32.67	41.65	26.69	3.34
52	Corn Silage	37	63	3.46	0	16000	600	100	0.00451687	0	0.00560968	0.0481936	0.808679	0.0258967	4.28765	0.2817	0	2.21448	0.0369005	0	0	0.00177987	4	1.25558	0.29	0	7.94	2.28	20.93	4.35	31.58	41.81	26.05	3.38
53	Corn Silage	31.6104	68.3896	3.59	5.04	1400	100	100	0	0	0.0059	0.0506	0.6137	0.0109	2.0644	0.1155	0	0.9859	0	0	0	0	6.9163	0.897	0.29	0	7.36	2.72	22.125	4.51	31.97	42.27	26.925	3.295
55	Corn Silage	34.7077	65.2923	3.41	3.85	280000	400	6400	0.0027	0	0.0046	0.0318	0.4558	0.0125	1.4439	0.0086	0	0.1364	0.0172	0	0	0.0022	4.9238	0.5098	0.29	0	7.54	2.665	21.185	4.66	32.97	39.04	26.265	3.195
56	Corn Silage	35.2876	64.7124	3.47	6.69204	580000	100	100	0.00367407	0	0.00579463	0.0379432	1.50227	0.0415996	1.60527	0.00624437	0	0.0930398	0.00488866	0	0	0.0019646	6.85457	1.54403	0.29	0	7.615	2.81	18.755	4.49	33.94	37.535	25.025	3.085
58	Corn Silage	36	64	3.59	2.62278	9000	100	6700	0	0.0104907	0.00457019	0.0352845	0.880074	0.0238051	1.48209	0.00824561	0	0.102382	0.00840461	0	0	0.0151125	3.79254	0.924476	0.29	0	8.64	2.3	21.09	4.21	28.96	40.94	24.75	3.32
59	Corn Silage	35	65	3.53	0	580000	100	100	0.00768111	0	0.00735616	0.0337405	0.914912	0.0265943	3.43209	0.0895862	0	3.75795	0	0	0	0	4.19839	1.33964	0.29	0	8.64	2.3	21.09	4.21	28.96	40.94	24.75	3.32
	Abbreviations
	TN = total nitrogen
	LAB = lactic acid bacteria
	DM = dry matter
	NDF = neutral detergent fiber
	ADF = acid detergent fiber
	ADL = acid detergent lignin

## Sheet: e.mass features (UHPLC-HRMS)
Annotation	Average Rt(min)	Average Mz	Adduct type	Reference m/z	Formula	S/N average	MS1 isotopic spectrum	pooledQC (avg)	Sample29_rep1	Sample29_rep2	Sample30_rep1	Sample30_rep2	Sample31_rep1	Sample31_rep2	Sample32_rep1	Sample32_rep2	Sample33_rep1	Sample33_rep2	Sample34_rep1	Sample34_rep2	Sample35_rep1	Sample35_rep2	Sample36_rep1	Sample36_rep2	Sample37_rep1	Sample37_rep2	Sample38_rep1	Sample38_rep2	Sample39_rep1	Sample39_rep2	Sample40_rep1	Sample40_rep2	Sample41_rep1	Sample41_rep2	Sample42_rep1	Sample42_rep2	Sample43_rep1	Sample43_rep2	Sample44_rep1	Sample44_rep2	Sample45_rep1	Sample45_rep2	Sample46_rep1	Sample46_rep2	Sample47_rep1	Sample47_rep2	Sample48_rep1	Sample48_rep2	Sample49_rep1
Compound1	11.863	666.519	[M+H]+	666.55	C21H29N7O14P2	147.34	666.51923:11870730 667.52258:6284654 668.52594:5750540	1.64679e+07	418312	3558359	107874056	105558968	38047956	19198666	70648744	71711496	17407262	51720744	28181376	20206476	56649404	37675236	10858070	1006217	18698042	33686928	14432760	11897794	37265052	65343312	10433281	8101432	45532200	78591680	22743820	38952664	4546022	64173452	64190592	12421204	1244491	3921903	12901919	12678044	2172803	4457779	6058986	26742542	23758396
Compound2	11.58	666.592	[M+H-H2O]+	666.57	C21H29N7O14P2	162.46	666.59241:7105156 667.59576:2915917 668.59912:0	2.5811e+07	109841688	18336762	28642376	15468864	31325788	23290802	41422124	11865285	17924042	24628056	38009928	19092956	28709568	26660412	27980452	50984272	48314808	52077012	50289752	32481044	57012724	30209000	29286748	49048844	47482584	46032740	46753772	47254504	49834756	51612556	50426200	27228964	44458432	49252680	49213928	49691092	48593744	19898882	45581312	45041664	48589472
Compound3	0.877	664.086	[M+H]+	664.116	C21H28N7O14P2	484.97	664.08618:69912 665.08953:0 666.09289:0	5280.85	53316	1200.04	1200.04	1200.04	1200.04	41424	1200.04	1200.04	1200.04	1200.04	1200.04	12000	1200.04	1200.04	1200.04	1200.04	1200.04	1200.04	1200.04	1200.04	1200.04	1200.04	1200.04	1200.04	18701	1200.04	1200.04	1200.04	27981	20249	1200.04	1200.04	1200.04	26056	32559	1200.04	1200.04	1200.04	1200.04	1200.04	22453
Compound4	8.039	334.07	[M+ACN+H]+	334.07	C21H29N7O14P2	8.71	334.06976:388530 335.07311:0 336.07647:0	208610	1057489	744961	362.96	25307	954458	1297434	309030	195714	43058	124712	120293	122032	308550	185592	688462	778243	499646	556386	39210	41342	89368	63084	204237	37095	516923	678260	362.96	50742	276680	346159	362.96	362.96	824620	711100	362.96	6283	41233	134856	610718	703150	47054
Compound5	0.86	295.92	[M+ACN+Na]+	295.956	C7H6ClN3O4S2	6796.21	295.91998:1801097 296.92333:239415 297.92669:410229	505639	768190	734254	125318	219004	711106	881119	133766	176712	131578	190894	1442711	1396798	126457	196923	758090	849575	662829	791650	236573	277280	83144	82208	817168	881451	2906631	2769354	137649	115021	1084164	1108950	165120	164965	2438600	2489640	74461	87359	111904	38936	1515023	1481333	1654734
Compound6	5.281	185.104	[M+ACN+H]+	185.103	C7H12N4O2	14.4	185.1041:15198539 186.10745:3119619 187.11081:25160648	2.09215e+07	26062924	24057410	9729385	6866820	15557183	24065388	15868374	24167760	11041642	9910031	36703756	39724152	5626552	7032792	17699962	26718364	14827118	18426436	29914094	26175636	16684895	13437489	20756666	17945006	76384400	78943760	13189499	12993145	27536188	28973948	6860029	7806806	66857992	64368840	12068306	13920559	5673085	5113730	104583848	103916968	96888984
Compound7	6.451	309.092	[M+NH4]+	309.091	C17H13ClN4	30.53	309.09164:2716363 310.09499:550874 311.09835:1272667	5.24628e+06	11782323	12770923	6251347	6339736	11922069	10755662	6627400	6931953	5912665	6806078	8314098	8361804	6525546	6256198	9340361	10718410	5340878	4433970	3948446	2549694	6854257	6001867	15799104	14713999	6884288	7627826	7085790	6416328	11536755	9407448	4687482	4701388	6969798	8241558	4280528	3878794	4061272	3590496	10049551	10510039	12154031
Compound8	0.927	343.052	[M+H]+	343.052	C17H12Cl2N4	4.87	343.05167:687732 344.05502:0 345.05838:0	129522	330307	182959	18403	51661	125409	34868	94565	99733	20738	711.113	498144	261586	711.113	7111	46099	67631	51031	52434	19972	55612	55065	22035	711.113	711.113	575734	768073	711.113	711.113	133835	54436	21780	711.113	898327	518998	38748	27451	240325	261982	498875	419852	581694
Compound9	0.896	326.053	[M+2H]2+	326.052	C12H9F2N5O2S	11.29	326.0531:1198339 327.05645:0 328.05981:0	262052	549129	544566	165149	95330	254345	296157	71145	139279	76854	162635	834258	1082105	120014	120650	247431	239442	281874	433395	106905	101793	20690	51219	79902	60201	733958	790017	43610	86324	30032	88263	179316	97351	455125	749603	52884	67122	172038	88696	531190	883648	1996048
Compound10	10.462	121.96	[M+Na]+	122	C4H11NO3	5.74	121.96008:143526 122.96343:0 123.96679:0	22413.7	238968	1026.77	1026.77	89681	1026.77	116269	61754	63090	1026.77	1026.77	1026.77	1026.77	120498	1026.77	60693	1026.77	1026.77	1026.77	1026.77	1026.77	1026.77	1026.77	1026.77	1026.77	1026.77	1026.77	10268	154430	1026.77	1026.77	1026.77	1026.77	96250	70986	1026.77	1026.77	1026.77	1026.77	77381	88681	1026.77
Compound11	11.877	105.951	[M+H]+	106	C4H11NO2	10.55	105.9508:871447 106.95415:0 107.95751:0	136314	10746.6	411161	107466	10746.6	10746.6	190387	10746.6	118728	209762	10746.6	10746.6	10746.6	500076	176264	218567	334742	10746.6	273309	323068	376895	301096	10746.6	619773	260514	10746.6	10746.6	10746.6	230073	375724	10746.6	274640	10746.6	242060	302490	561450	143608	10746.6	431780	10746.6	10746.6	1859167
Compound12	11.096	300.285	[M+H]+	300.29	C18H37NO2	72.06	300.28458:8317778 301.28793:1293522 302.29129:1532374	1.4391e+07	32511716	28976840	18818182	17932310	29252768	28149650	17164380	14891884	12939262	15859241	18580416	31759642	17788410	21836966	37633892	33478628	35621424	33436920	10648748	17088212	13569437	14667024	23401648	19371658	23163288	21849606	13172594	17656784	18599682	19372936	16526522	14435056	30602738	35606068	15892725	19707884	21387044	16277998	10038899	26942920	29320374
Compound13	12.104	106.115	[M+H]+	106.11	C4H11NO2	14.8	106.11517:418657 107.11852:2152667 108.12188:0	119821	81375	343364	158500	84195	202532	383077	239761	214299	205467	185432	178383	121239	168108	221381	148618	175174	116916	117383	130709	136069	202482	236699	168755	142183	295354	144207	149152	575736	189615	164592	188356	286362	240569	160308	153824	186902	211694	215598	212775	179098	129850
Compound14	12.278	106.085	[M+NH4]2+	106.086	C4H11NO2	8.37	106.08509:950378 107.08844:15665225 108.0918:690870	590143	1223348	901717	220334	1739988	253446	328781	500189	1826256	479395	166547	1244420	461966	1578427	515840	800546	239048	266204	370996	788847	694559	2603631	356553	118414	1118185	579153	395925	610106	1763748	916365	1377917	2928439	1766120	915715	1685922	709905	1621342	1206070	1294195	1082131	957826	782658
Compound15	11.297	302.3	[M+H]+	302.305	C18H39NO2	63.71	302.30029:18787046 303.30364:4339250 304.307:0	1.84043e+07	24382872	34571696	54283796	50781732	44426516	43617340	27771136	27440394	40201484	36738588	40569980	41661016	41673980	46216048	63655740	35774744	38107456	50075776	29933748	36573840	18867384	20123470	28756306	25210238	16058730	14611714	10773394	10283235	21158278	24496710	15688909	12343470	32136352	33966208	14517172	21397616	24691388	25037954	34408712	30221218	23928674
Compound16	12.025	322.268	[M+H]+	322.272	C18H37NO2	406.95	322.2684:287954 323.27175:1886093 324.27511:403818	1.12567e+06	118665	633384	316328	633605	170881	137205	3913299	4405300	252221	114654	122073	353435	5305539	2983434	166782	11465.4	253213	764722	720215	461437	11465.4	525634	11465.4	180294	128297	546278	2725462	417571	213944	1493187	4619322	1368930	215402	171593	2764108	2046372	9850477	8798035	449360	1568564	403833
Compound17	11.706	205.191	[M+H]+	205.191	C10H24N2O2	20.78	205.1915:4043225 206.19485:1099256 207.19821:0	8.32597e+06	16709856	15025401	15154995	15382550	12714537	15582302	16272807	16393776	5332360	15621947	13068184	15996789	14909399	6634166	15155204	7656532	12953665	12748225	13944831	14053308	15896949	18390674	10592427	11294493	15263310	11347859	11025669	8845933	11305948	12996095	13458898	13964872	16067886	13095456	14849300	11777867	15694920	10434928	10760549	13933585	11185458
Compound18	12.089	300.304	[M+H]+	300.291	C18H37NO2	253.08	300.30441:4378177 301.30776:868560 302.31112:0	6.19548e+06	20716156	7575628	18224902	23356348	19791702	22701516	10172333	15795767	15075368	11097951	6209013	14785588	5513309	20138788	1784540	4420514	15489413	7797364	7460444	7331552	629909	11498102	7548096	14520756	4716276	6413682	14850967	8224668	14095012	15052912	4512710	9234841	18588438	12542154	12182429	15773389	266339	9730769	15058968	4543592	8653116
Compound19	12.411	288.285	[M+H]+	288.289	C17H37NO2	650.97	288.2851:7225514 289.28845:1763536 290.29181:0	1.29603e+06	24569548	933698	1971005	1972727	757586	1978463	1504372	1009448	2266866	1130209	3277124	3201600	1666394	1155967	1822465	887056	1334030	1414457	780467	944460	2491014	1254335	499993	896239	2050290	2194743	2098620	3674619	1366441	1936162	1214615	741922	2417652	896016	287758	371642	1007314	1523190	2262893	2298981	956268
Compound20	10.699	324.285	[M+H]+	324.288	C18H39NO2	641.27	324.28473:2207130 325.28808:4427007 326.29144:593141	3.19767e+06	26414800	4985522	3277298	2546744	980742	4438812	6380572	4528364	2506084	1443663	3669213	4032515	3482009	2780614	6416265	11960720	5720173	3086406	993134	3703998	2761616	267926	1522052	5377555	3011290	5513792	3291572	1272532	1970399	1456486	2919654	1638640	6413092	8367344	4294627	2925748	4170793	2488764	3483993	7555654	3736103
Compound21	10.029	286.323	[M+H]+	286.275	C17H35NO2	3311.43	286.32278:2743082 287.32613:643092 288.32949:238482	1.44199e+06	1526999	1886936	1663083	1679090	1958806	2018403	4580992	4469426	4444004	4884034	4696522	4931359	1432576	985413	1124872	1221034	1070441	1067612	1337907	1118100	1607531	1820836	1135505	1154310	922048	1179871	1536968	952327	3466684	3905458	3537807	3853089	1338946	1071215	4238117	4025844	3297411	4001455	3834586	3687253	8005242
Compound22	10.926	779.566	[M+H]+	779.56	C45H78O10	2864.09	779.56647:1335994 780.56982:0 781.57318:0	752418	490119	1124420	1425966	1351685	968475	1596964	1316128	1027419	1575713	796284	833721	413690	1382723	1076343	1110094	970109	665797	1922045	1009566	1826914	519883	279206	251703	1151798	2751526	1267970	1102355	634756	557499	628187	654288	388927	634188	2012938	2091522	1091275	1090464	325702	1579991	2261897	1479679
Compound23	11.013	797.614	[M+H]+	797.594	C45H74O10	312.65	797.61438:624117 798.61773:0 799.62109:0	114329	12749.1	2069893	12749.1	345221	254609	12749.1	127491	12749.1	170378	483639	252158	12749.1	12749.1	385157	12749.1	180587	249432	471606	12749.1	12749.1	12749.1	355963	12749.1	12749.1	300744	12749.1	245934	12749.1	12749.1	12749.1	12749.1	12749.1	243248	12749.1	12749.1	12749.1	12749.1	12749.1	12749.1	230955	188486
Compound24	10.743	675.469	[M+H]+	675.496	C37H71O8P	66.06	675.46918:916620 676.47253:0 677.47589:0	269134	261740	11215.6	963773	367881	650982	112156	627894	516390	11215.6	11215.6	449275	296089	489382	235573	359038	133002	519208	442650	180984	11215.6	407401	1093687	272494	155425	280708	707570	1850220	868138	448729	214098	254637	267053	573943	186808	1911515	2187275	380095	248994	810197	322880	317739
Compound25	11.132	638.561	[M+2H]2+	638.572	C39H72O5	836.5	638.56055:20340308 639.5639:9458796 640.56726:4118337	3.1634e+07	69511224	51369392	54793160	35535056	90195712	18890506	33238582	13725704	45534260	23854530	11991439	21022936	18514524	10145966	5294073	4822700	1602856	2115020	864693	3542249	5964787	6972584	9671105	5072910	17261936	9369472	7043540	72685960	92911984	107334416	46611560	120307480	105387216	58533188	74326888	82856176	61098652	113512000	64765404	25591816	20422926
Compound26	12.103	612.547	[M+H]+	612.556	C37H70O5	4181.19	612.54718:29207936 613.55053:14926818 614.55389:17180558	5.13898e+07	109181448	128639280	72467488	148200688	139998880	90652080	144420560	146943968	85748416	66906676	63853896	71452240	49310432	41918820	38879588	14137649	34348088	35904616	36563196	38104052	34977484	34396144	46271332	225548928	118425840	108247592	77815512	61555904	86141640	89333064	78045760	70687712	36587504	93351304	104795744	65031240	86291552	130696648	127822880	85107392	81142376
Compound27	10.469	91.0534	[M+Na]2+	91.0683	C4H10O2	129.58	91.0534:14438227 92.05675:874992 93.06011:1050149	6.54509e+07	18573010	84316680	81066384	167897632	105139536	62927196	100218904	96707064	102443832	101863128	112332632	104242608	106109608	62031508	105103816	105304792	123615208	116101848	109396208	111513664	104806736	109574184	104842888	118455424	108065744	107313872	130556784	107736512	107760248	108954336	124081424	117861072	111401680	117813944	65382364	120804000	117813640	107654680	116466576	118129752	106279232
Compound28	7.517	179.067	[M+H-H2O]+	179.068	C8H12O3	237.3	179.0674:192529920 180.07075:26106150 181.07411:5168501	1.89654e+08	620178048	564077440	95871416	94416848	303408800	302971104	154843840	163161120	137569184	132825448	168617024	172446672	288350080	303763936	579811904	557374400	324044576	305085536	68954576	67293712	82120336	86026328	344778016	333828416	364006464	368320768	37610844	35676740	182997824	187649056	104430312	96229080	367901504	392431328	56071420	50911972	122719320	129796168	745840512	797170944	489406880
Compound29	4.352	155.029	[M+H]+	155.029	C8H10O3	6.18	155.02879:4106508 156.03214:832183 157.0355:857019	9.77045e+06	14997390	18718516	11032440	10282603	15343651	19726698	6912633	9598551	12845134	15196988	23892890	22867588	17930338	16904174	19529382	20324156	22437580	16415207	10617883	10001632	5372106	4653344	19368788	18221882	23365872	28875960	5792944	5676806	28088982	26763440	4929715	4477406	20452756	19200858	5082607	5652288	2259098	7485352	21587890	23642304	15436581
Compound30	5.147	229.115	[M+H]+	229.112	C9H16N4OS	25.29	229.11482:15415122 230.11817:4731524 231.12153:46294952	2.73371e+07	60727484	66624380	37743824	37668156	72649344	82857872	38961704	45385772	35818852	35516196	27950948	20587040	36309332	33905884	62162116	64693080	27828614	37949808	19561516	26974752	29016356	25655610	65455296	72325688	38258496	45127300	27189182	29527468	50174288	55335792	15358721	17300400	49356208	45465300	25399768	29431652	25621648	23310276	60553084	58820892	32089036
Compound31	7.847	140.998	[M+H]+	141	C6H12N4	11.28	140.99821:593167 142.00156:0 143.00492:237463	974248	834726	662413	1836069	2056182	1784416	1547377	1101755	2650195	1956102	2008391	728694	1097087	2363179	3165400	1127030	1560704	878597	913601	1974416	2646159	1740384	1773158	938920	598586	1464479	797264	1585644	2243315	1151871	1321074	2936309	3029871	2214869	370457	929929	3153278	2702483	1725636	1210993	1033041	1090575
Compound32	3.946	274	[M+H]+	274	C5H9N5O3S2	4.08	274.00034:88554 275.00369:132749 276.00705:0	70822	236708	98616	52292	109239	298838	75409	20644	80492	134043	242441	211299	218305	224428	116015	76663	152071	110746	98436	93386	132814	119151	98004	87137	38094	28306	109720	49098	90403	203791	55074	184468	159529	156839	114598	78507	36651	2064.37	120866	56378	126978	104838
Compound33	4.787	188.068	[M+H]+	188.07	C6H10ClN5	45.97	188.06767:62919636 189.07102:9801768 190.07438:12217910	6.10388e+07	80717912	87595288	261850160	271500768	10538802	6339710	65555168	67005360	206550320	203990832	115537224	118402888	203203776	197540688	14529901	13159925	140649504	148554704	263999040	265264736	191032848	200789936	47129280	47881384	33928948	35852960	36341648	37858828	39612512	39112192	65461548	59566688	99142320	101719584	80903632	72902528	171844080	172805360	30107622	29273846	27517114
Compound34	11.655	149.057	[M+H-H2O]+	149.055	C3H6N6	60.26	149.05685:56177304 150.0602:3710943 151.06356:1092536	1.66954e+08	56069500	81219376	63811964	38209760	61765252	33857628	68266288	56743840	17335976	53085152	66362332	63421528	47610340	51841336	26080158	311478176	418466016	349090528	334979264	342203136	249124160	355179488	407627968	367913632	215045984	271182400	414429600	249856064	390828992	361336416	371449152	385365056	174511568	196162976	243360864	335407712	370755712	386451968	388141856	164929504	372858720
Compound35	11.691	91.9674	[M+H]+	92	C3H9NO2	60.62	91.96744:4404687 92.97079:0 93.97415:0	2.29144e+06	1023584	1052058	920833	594593	2262582	12365660	1356561	790845	7412153	1755682	2699397	1165205	2946733	772748	2155558	2447565	1624520	1539418	1748117	1003770	1089785	1111146	1235678	1536232	4471085	3500558	13496045	2733214	533046	873117	2841420	2078314	13212036	1244320	1445998	546846	3116303	948929	18576406	1188500	2701984
Compound36	11.026	314.264	[M+ACN+Na]+	314.269	C18H35NO3	283.16	314.26401:119074192 315.26736:251356800 316.27072:47771848	1.54543e+08	88654736	661922880	114906416	161306784	150325648	230652928	108450064	294942976	128345248	146785264	338443904	130303912	201156848	333953952	112116456	129791712	165546912	132974248	427464064	423047328	382857152	394726880	272791808	303271040	137615584	113549488	517357664	530724128	333285568	223558944	607707200	592626752	166137520	67452712	585662528	610091200	466635904	375935232	78116624	71556776	277421696
Compound37	11.034	316.288	[M+H]+	316.286	C18H37NO3	426.15	316.28769:74936680 317.29104:9680076 318.2944:72242800	1.86337e+08	58363700	538184960	535961568	170041424	168853568	343118816	304103392	73010464	88100464	165953616	230343632	434699392	393209568	122516968	139929632	246682432	228191520	304543936	251242528	120141144	177524032	55110160	44345896	254080624	180759392	245661552	296285632	72853688	76333104	199492416	455288768	47782932	50932748	485339104	429431744	179722528	154751472	62603200	42057556	452176096	485052096
Compound38	10.469	340.279	[M+H]+	340.283	C18H39NO3	161.14	340.27859:8880511 341.28194:8861322 342.2853:2379492	9.57743e+06	36630556	17061442	10325435	18105592	16744944	16583277	11230135	6177837	12521794	7598536	26358368	20433794	8788982	8661776	13366186	28215018	20085532	22061178	12689567	12985999	6244014	4576492	15359135	15212705	25488828	11883635	5686061	12884577	18230990	18258790	8750062	9506124	15691748	17651412	15372322	14168059	8455522	5460140	13999877	15284638	19402206
Compound39	9.801	318.295	[M+H]+	318.299	C18H39NO3	288.16	318.29501:127724496 319.29836:32060376 320.30172:4610987	1.05798e+08	421348512	331174784	241685056	231156272	315442912	312045920	9571470	9658108	8441018	8253783	8914206	7323348	253027024	265688176	298814112	321057888	230712496	219008416	205082704	202826256	218265232	218825856	178830096	202716176	231542496	225336208	218159440	242295664	8799036	9529554	8152338	7877714	200132304	227455136	9027308	8967181	7794002	6888072	10159082	9819181	230221424
Compound40	12.063	535.535	[M+H]+	535.51	C31H55O5	2459.02	535.5354:756032 536.53875:1863879 537.54211:1302038	302027	183499	162402	122576	264091	6055.64	6055.64	147462	6055.64	6055.64	6055.64	135276	3312474	1806676	2439610	2051426	576547	745633	873168	341332	826734	473406	460411	233958	347797	741316	917432	171042	362836	64874	370138	500476	186231	420842	280361	356322	620384	265657	119739	243178	71883	634133
Compound41	11.43	568.52	[M+H]+	568.497	C33H59O5	13873.4	568.52014:13048100 569.52349:3676439 570.52685:582774	9.04017e+06	38255092	7606570	7597678	13278633	17699920	35449748	20985636	21848680	28560228	18375292	19895916	16643164	21772840	21231338	18298620	4885537	7368800	14676581	9564469	12034941	12351429	15157122	13064478	9524113	16771444	9702227	18476828	27707808	23118968	9213526	6702538	12314462	16697367	16850688	7716378	12458761	10975044	13575489	9076377	8529175	10418953
Compound42	11.44	591.572	[M+Na]+	591.573	C35H63O5	7252.22	591.57202:3992707 592.57537:4182983 593.57873:0	814464	20950.6	651798	1483669	2707569	3771318	3231282	8728399	11073115	8310246	7559880	1449223	366388	2089446	2161790	4494236	375671	20950.6	20950.6	20950.6	20950.6	20950.6	696438	509668	20950.6	20950.6	20950.6	2825532	1955129	502940	20950.6	20950.6	258413	406603	359407	20950.6	351197	20950.6	1002749	209506	20950.6	386021
Compound43	6.092	550.183	[M+H]+	550.198	C27H33N3O6S	12.9	550.18274:927991 551.18609:279774 552.18945:977947	1.00011e+06	3149254	2726881	1127597	699870	1373564	1616474	2469269	1749555	1073108	1522949	2246159	2083252	1551300	1608521	1927114	1940979	2632879	2500795	738706	654962	2702.91	2702.91	966163	1466000	1339387	1814245	2702.91	78349	1038668	2060740	61796	53485	2118837	2190950	2702.91	2702.91	27029	66210	3506811	3473547	3628947
Compound44	0.981	277.135	[M+H]+	277.132	C17H14N2O2	44.73	277.13467:23790540 278.13802:5402263 279.14138:1322579	5.80323e+06	2033676	23622832	10386608	9785581	59999484	62165860	9866055	8444954	6203900	5492486	3941342	3011859	8132102	7670834	6483866	6011924	565538	561090	1581876	1439228	16217762	15048591	22960034	20686538	1498904	1166284	9781502	9675575	12171881	11372705	13931277	14554716	6411103	1144574	14198924	13016581	11996590	13034882	1617171	1509485	10201705
Compound45	8.793	212.935	[M+H]+	212.913	C10H10N2O2	127.53	212.93544:67392 213.93879:0 214.94215:0	10294	56973	3997.79	71815	3997.79	3997.79	3997.79	3997.79	3997.79	3997.79	3997.79	54490	3997.79	3997.79	3997.79	3997.79	3997.79	3997.79	63603	56380	64354	39978	127790	3997.79	61953	3997.79	3997.79	3997.79	48444	3997.79	3997.79	3997.79	3997.79	3997.79	3997.79	3997.79	3997.79	3997.79	3997.79	3997.79	3997.79	3997.79
Compound46	6.637	284.123	[M+ACN+Na]+	284.119	C16H14FN3O	114.04	284.12326:22803974 285.12661:8311326 286.12997:5204758	3.20859e+07	59368796	56908212	26882336	28355024	39828996	37983724	29698064	30754040	82151616	84376552	40703484	40863720	31835252	29773754	35697016	35266464	33620228	35324928	23887022	24091412	35630084	38637684	80982560	79970896	36102868	36989448	42428812	45866932	87892064	92994520	51606748	56180964	36561212	35928768	40555960	41218508	21933440	21197840	70321320	65465420	109926416
Compound47	4.87	300.093	[M+NH4]+	300.09	C16H14ClN3O	26.17	300.09338:1473714 301.09673:1292922 302.10009:888675	1.77835e+06	5491164	2470350	3182898	2563275	3762965	1452546	2397999	2334650	700415	1468308	883333	1128001	1556757	2483108	1196891	3004682	1428719	676233	1735335	1506286	5112370	4242172	1521389	4510138	4028878	2425892	6735226	6988364	2992960	947126	5817224	3524701	4977544	1713493	7036086	8571704	2347910	2092510	1707198	1552958	3658780
Compound48	5.278	217.094	[M+H]+	217.097	C12H12N2O2	77.15	217.09361:85018576 218.09696:13233932 219.10032:8497253	116570701	319183008	291166688	181796864	194820848	121452320	106665176	105934696	110646304	165124128	176762480	279212480	263511232	144235104	133124768	137965072	141627472	227479584	206747232	168334736	162461728	136314720	134242544	196843360	196403872	198247632	199755744	72202304	72233336	214502512	230825696	104947448	117866296	219004448	221367440	92024112	88444632	96556816	109723632	247736656	237596384	409593600
Compound49	9.184	317.087	[M+2H]2+	317.09	C17H14N2O3	15.05	317.08704:1579811 318.09039:255582 319.09375:0	500523	246744	127042	2283656	2697566	4987.05	4987.05	590266	869300	998319	982832	626984	476932	702312	811200	65359	4987.05	465722	394876	3987675	3936518	139558	388755	49870	158721	131349	146802	4987.05	167106	623654	407672	78528	237584	182395	79320	142867	64081	231924	494805	68155	260305	92661
Compound50	6.881	298.159	[M+H]+	298.155	C17H16N2O2	17.25	298.15921:3422668 299.16256:1376631 300.16592:3264322	7.33421e+06	9228191	7485274	13192074	11315186	8814073	8467409	20859300	20064234	17818532	18290116	8187750	9516402	19370498	18364624	8548773	9208634	9200467	8541232	12873113	11670797	12640551	13263930	13067389	12218138	9958933	9719706	11216850	10778871	9046747	9602316	11764229	9993327	7861963	9119375	10338614	10149558	10763391	10374983	7709676	6548408	6492008
Compound51	1.084	388.154	[M+2H]2+	388.158	C21H23ClFN3O	34.38	388.15369:5602003 389.15704:996669 390.1604:3472060	1.96064e+06	7595724	6996998	1582625	1495511	2301932	3140773	1190160	1729995	1504042	784825	821883	471288	1319365	1671753	4772074	5221325	1878090	1839137	491540	514780	908621	2242184	4719340	5075751	4614918	3680170	961263	1417138	1562558	1251369	1778148	1573041	8306562	9602350	2040590	755781	1229795	1506398	11230890	10301309	8588286
Compound52	0.923	321.02	[M+Na]+	321.019	C15H10Cl2N2O2	32.54	321.01981:611673 322.02316:130349 323.02652:0	162711	237706	243722	72843	162193	529325	319029	219103	344251	44437	163918	155494	50340	136753	81853	403860	376798	118081	46442	86774	92694	25690	120743	101204	103991	183127	127454	211263	161878	336003	436751	129277	188184	350802	469799	33590	230957	232904	61407	215772	167017	598938
Compound53	9.064	289.115	[M+H]+	289.118	C15H16N2O4	11.91	289.11475:1566615 290.1181:1264188 291.12146:241805	1.79606e+06	4412517	2115219	2377200	923368	2812790	3597302	1353698	3416413	2830861	2547240	1291105	1385648	2914652	1653270	4036672	3300112	3496000	5891180	4288888	1596150	1259470	2165209	2874118	1942956	3098034	2245678	2504895	2713867	3273412	1447564	1519817	5699200	4240320	4928112	2599408	1926643	2666376	2283230	3342929	2585784	2126433
Compound54	5.023	296.108	[M+2H]2+	296.103	C16H13N3O3	67.64	296.10812:12280671 297.11147:3281786 298.11483:1874337	1.50053e+07	22369738	38276580	7468128	7580232	18338168	19250392	7217621	7752474	4676504	14805508	22600980	24571162	12462202	18992382	37064200	17620792	31339262	33228278	5330661	6239624	3949798	6763426	18763196	12919674	50490472	52665156	9672164	7252344	22826252	22317976	7744628	8708239	47051888	49782332	5144356	7746416	6670676	6383401	83394496	86318152	62834760
Compound55	9.267	422.257	[M+H]+	422.257	C24H31N5O2	37.4	422.25699:8464598 423.26034:2368960 424.2637:977096	1.16504e+07	6017074	14347074	17238522	19722062	12628045	19733858	17114296	8951483	31665222	28527328	22423272	14020197	24520910	49327796	5971726	11665368	17482850	14908352	12918090	30562478	14182479	26126090	13695328	26106278	11291584	12510939	24033216	28781744	14329829	13508418	20675030	48775220	10702159	7163212	9431100	6000880	18070220	14536311	5033478	8340692	6827660
Compound56	9.873	354.081	[M+H]+	354.075	C17H12ClN5O2	11.41	354.08087:925334 355.08422:0 356.08758:0	230487	23988	23398	128929	22630	70321	53629	26433	44234	49810	40873	17410	26583	79842	103226	15604	27340	26590	9462	12022	34553	588435	745079	47736	61020	48075	22190	2692879	3407990	34444	15612	2573093	2578952	47178	32564	3331125	3815738	180782	122742	14763	44660	94923
Compound57	7.309	325.111	[M+H]+	325.11	C19H17ClN2O	19.93	325.11105:2346500 326.1144:909948 327.11776:1037982	4.33376e+06	1693862	5792490	2902902	2820043	2545296	4809015	6593196	8169641	2380405	3349814	5016218	6281556	3694628	3522355	2705703	2209280	2960005	5141191	5271942	6448788	12238016	10653376	6668148	9388475	2853559	6953600	8682360	13592000	10523945	4927716	5290522	9826812	1992243	6333303	8660158	7805351	7223098	8107192	6184478	4105177	10167125
Compound58	5.575	289.114	[M+NH4]+	289.11	C16H17ClN2O	41.3	289.11353:12622881 290.11688:3836855 291.12024:1594495	1.08745e+07	10554688	8766660	15989263	19745654	4291280	2557948	22966968	21451030	10025400	10545802	14538706	14917996	15454259	15421835	6204929	7118101	9760401	6766196	3583108	5160834	40702436	43359708	17903102	22207586	6035585	5545644	42647204	55321796	12346455	13359907	64604428	65642160	7311954	9960780	36125756	37271344	20308262	20016218	5845516	5127577	5796130
Compound59	6.314	305.145	[M+H]+	305.15	C16H20N2O4	19.78	305.14517:2627823 306.14852:1121227 307.15188:2368664	5.49114e+06	9336514	10499053	8426130	8299622	5903490	6497916	7751428	7754364	8663604	8785586	4805630	7059756	6264088	7277619	5412778	5677222	4969846	5607606	6105358	6665760	13719808	11077629	9513338	8501076	14042111	13501525	10352647	7709594	12024176	11069439	10882489	10748845	9806533	11320915	3443267	6748698	7327041	1707297	18098510	20452340	15861265
Compound60	6.266	517.149	[M+H-H2O]+	517.15	C14H36Cl2N2O12	407.05	517.14862:1021644 518.15197:218793 519.15533:0	213264	121253	199864	381605	156331	59922	272371	404427	601634	53518	115869	103715	22904	149889	50244	77428	222541	149999	52834	2290.35	43340	542656	399227	65717	80797	117285	2290.35	145705	346950	419405	432804	357967	254766	44770	141758	104291	126630	63195	666761	148437	192381	2234352
Compound61	9.074	121.115	[M+H]+	121.11	C4H8O4	13.6	121.1145:2477533 122.11785:2134193 123.12121:6129844	6919076	10178893	17025248	13315858	11204335	6985630	8255308	12186978	11045389	12989669	15359421	7885640	6986430	11990132	71291	16536639	5838936	9131100	8550083	10822980	14453764	7643382	4574120	12319582	8167241	16480710	12927393	4904648	69531	5757196	7233098	2648884	10651914	17985908	13363530	11733142	14004622	13726252	53731	6503115	11183660	10694755
Compound62	6.448	479.172	[M+CH3OH+H]+	479.169	C25H28O8	39.99	479.1723:5006993 480.17565:1593236 481.17901:279517	3.42668e+06	89523	67622	17681554	16889312	194415	394048	9722322	10254070	10965913	10809532	1456544	1561377	8909275	9055980	118434	116316	227003	208435	22801762	21884746	4413818	4332634	783023	686020	174986	71173	2794836	2682072	120808	247601	4450006	3942441	92273	57194	4657263	5195401	14962704	16828156	65797	117265	89738
Compound63	12.29	457.264	[M+CH3OH+H]+	457.26	C27H36O6	93.78	457.26416:31644004 458.26751:11010127 459.27087:1256058	2.73755e+07	207030672	39726736	47511992	63391384	27238534	32442302	35890556	85376560	24980664	50309964	32252022	38335128	61110856	27670246	18961402	40558204	36315684	22465588	47842384	44321448	19048482	17070612	21989776	46962464	57627048	32589792	25034802	51495952	65907752	32886098	39498884	23652924	34002296	35067280	29043142	23842382	47873608	31533758	43147700	65162260	28459032
Compound64	12.291	441.29	[M+ACN+Na]+	441.299	C28H42O5	1586.08	441.2897:176442704 442.29305:57356716 443.29641:8892881	1.26853e+08	880412352	228015584	216532064	219299792	153733552	133178176	325322048	334993920	123616416	130645216	163719280	164660912	200624816	101094168	129450384	89578896	160130592	170576800	111338528	112328864	347868608	351939712	125457336	135946208	194225888	179986336	262593264	259441888	225780064	240181088	228937376	217439664	289621056	289166624	109817872	237150208	190391936	188167232	239936800	221764560	195017376
Compound65	9.164	559.28	[M+Na]+	559.28	C30H45ClO6	67.7	559.27954:4773258 560.28289:1573829 561.28625:532250	8.71391e+06	10742622	10641540	10084867	13949256	12454003	11704029	13607451	16345614	14849659	14613405	13703186	13300765	14737461	15591404	11803506	12143119	13151884	13830195	15299220	17015362	19403730	17503984	12759879	12252013	12265431	11703895	16819898	18021330	12465556	13051836	14279531	18249124	12406196	10766985	13665692	18910238	16698057	18831250	10999223	11021127	10590808
Compound66	10.726	485.429	[M+H]+	485.391	C32H52O3	8614.89	485.42947:1842385 486.43282:2104885 487.43618:519653	1.57437e+06	270881	6581204	776712	550789	6890692	6410858	6663894	6523938	583002	6343952	728622	776942	717021	893761	6938496	184026	7053956	6796072	354668	7151902	721550	722355	268573	656098	6413650	562182	370166	6866595	193633	323820	3255811	440464	535025	746692	267116	482572	6152409	5907679	391078	397037	667705
Compound67	6.781	513.24	[M+H]+	513.246	C27H38O8	12.28	513.23969:950620 514.24304:360577 515.2464:0	164208	45842	114772	38528	53859	6548	66561	223151	91580	35256	117841	187371	45340	31114	158347	156314	1724	132.348	132.348	36358	65396	173048	330599	132.348	132.348	120740	132.348	2686122	2029278	98581	132.348	1518525	1675604	97540	143856	1937300	1839441	121543	276733	57580	55463	187797
Compound68	4.936	433.237	[M+H]+	433.233	C19H39O7P	13.14	433.23743:700831 434.24078:377317 435.24414:0	337586	47910	510923	1205541	864574	58555	66434	1349856	777190	184158	308961	177515	165615	671945	429139	45225	48171	262302	89883	657914	30108	2698402	1966990	550976	682936	111684	393981	66192	393378	844945	780771	1719438	1669771	25085	373132	425513	765371	2524317	2658928	87020	51883	178266
Compound69	11.689	510.355	[M+H]+	510.355	C25H52NO7P	115.67	510.35526:17964814 511.35861:5974983 512.36197:3699197	9.51637e+06	24232302	27176026	970885	1284669	26915454	27225940	754439	519328	427828	283554	25886896	19894528	928442	359999	17001386	10751085	11020880	13437630	294275	1054712	262548	1157314	36390280	31598618	21752348	21775828	179806	57555	35432736	31510360	1148407	776643	11102735	9947110	432866	66577	164563	134805	50235928	49000892	43526868
Compound70	12.098	522.427	[M+NH4]+	522.4	C26H53NO7P	1788.27	522.42737:857573 523.43072:0 524.43408:0	135167	2872070	429783	173726	346672	135277	101616	265596	184544	169746	557.938	163245	153407	241357	240983	267761	513356	128658	259867	557.938	557.938	557.938	557.938	116647	145562	97688	211083	204963	557.938	557.938	181603	198904	557.938	557.938	109095	150912	557.938	344386	557.938	557.938	258253	641448
Compound71	10.586	482.341	[M+H-H2O]+	482.324	C23H48NO7P	128.38	482.34061:3477331 483.34396:1319484 484.34732:587420	2.30725e+06	3354209	1777931	8340264	17841242	1372226	368451	4057704	4303316	5182428	4515386	317190	550578	5923074	5950300	372532	38006	235812	699386	2251038	2105362	8356415	9169714	1318229	243125	1485919	1825238	15746677	13047333	543921	716185	9363678	10012585	1581885	2253525	9576911	8152510	5050018	5148231	1867258	1423346	923178
Compound72	11.427	520.331	[M+ACN+Na]+	520.34	C26H50NO7P	384.39	520.33093:29110336 521.33428:10859868 522.33764:2281590	1.36814e+07	2873514	6081370	33958664	39156248	13051570	10078533	30892036	37795860	42367220	46421140	6666646	5770948	25301074	29196882	8180517	5590398	16627747	17260416	18431186	21371714	33537712	35519496	16760182	15525337	8525321	8403358	25025938	26562438	8419434	8663066	7936892	8412384	9376239	7985121	33642416	36433704	84363880	81900064	9343570	8961606	2986424
Compound73	10.777	518.324	[M+NH4]+	518.324	C26H48NO7P	10.8	518.32446:1430012 519.32781:0 520.33117:0	1.82908e+06	4683308	1097412	2712490	2239114	1024564	3997646	4265552	5101117	3079924	3477763	5089131	1963313	2668090	2558144	1876993	1404038	3242438	2787807	3135898	2834086	3063500	3501285	2419926	2072533	2702039	3246849	2703850	3785366	3215758	4313765	2643691	2273977	807210	1324144	3626994	3392152	1372862	1765697	1548975	2955668	2068613
Compound74	10.414	538.385	[M+H]+	538.35	C26H52NO7P	9.19	538.38538:787369 539.38873:0 540.39209:0	554750	777.829	315455	122530	17667	9879	400348	514367	7778	9354	37907	777.829	49515	1023306	23185	777.829	1658317	2617924	139020	386510	496434	234265	777.829	9032	915220	1787868	809042	1841244	107217	19707	1914526	180211	14186	777.829	381534	310426	703263	357914	777.829	777.829	1845799	4984948
Compound75	11.193	524.426	[M+H]+	524.4	C26H54NO7P	2621.32	524.42627:2124929 525.42962:117803 526.43298:3466661	817496	604854	982753	11308982	2397620	978090	899128	1689788	2066508	5030486	1041038	673015	1330690	1082835	194640	841627	1070512	680738	1435156	846524	692256	390036	292412	335883	1054530	263936	606633	673942	4371553	408888	1032371	384483	498107	1644766	2189755	678019	2466992	657916	1307670	448223	552277	1067790
Compound76	5.841	287.144	[M+H]+	287.144	C15H20O4	19.5	287.14359:3230806 288.14694:2274027 289.1503:2209620	6.93037e+06	13721761	9895798	3303463	3459196	10907847	10561035	10618571	2394408	5670030	3339374	13375307	13794458	2842134	2640337	4501179	14485478	8495023	14499276	2120370	2999826	21276106	18303204	34478172	6096662	12522789	7859449	7321544	7762191	26937016	31483110	4668783	4568970	11021259	10552584	12250229	2765363	3124376	3073280	15227806	11082764	9210714
Compound77	11.421	395.35	[M+H]+	395.36	C24H30N2O3	716.33	395.35028:18746372 396.35363:3259966 397.35699:769476	5.66286e+07	163577680	83510248	95678312	65406368	78921560	120268208	88570696	91609192	80927816	67397096	79129928	80763440	86773688	95313536	76480792	108763344	89324408	69915824	67529160	87296944	65142884	98305344	115644384	54474464	99614200	97107976	166884512	68008200	66764128	93955456	74854752	69320704	114967856	78761392	86956296	76993112	70754944	68998336	90834432	94478280	101427368
Compound78	7.467	303.081	[M+H]+	303.08	C16H14O6	56.15	303.08081:18664076 304.08416:4228893 305.08752:1142228	1.58252e+07	30652044	26103354	18125056	18469538	24149522	25097282	20853110	19861036	28085428	29243400	24467096	26856008	29044632	30780616	25393762	24877316	26180980	29624660	12384292	12290756	24836526	22561922	25556748	22526362	23387756	24040914	12361685	12676354	19861618	21355446	12081696	12023947	32092192	31319516	18809750	19305196	4951408	4683838	20782856	21347138	15383595
Compound79	0.808	284.929	[M+NH4]+	284.914	C17H16O4	114	284.92914:2945924 285.93249:944069 286.93585:3858533	1.81802e+06	2905520	2671637	1763249	1877970	5177351	4866068	2559247	2574208	1198691	1171974	4851047	4806583	1261715	1248614	6635332	6091357	884342	814296	653122	638573	634341	609620	6288576	6772778	3441730	3287824	220817	222274	3432534	3468528	435823	453730	3640857	3880481	693305	869733	1012104	1322049	2076216	2231181	3233373
Compound80	7.116	406.179	[M+ACN+Na]+	406.182	C22H26ClF2NO4	6.89	406.17908:1943266 407.18243:707601 408.18579:4393284	2.0786e+06	3242193	3690022	276208	3159672	3475245	3524222	550191	1066100	688383	476412	4163828	4186074	555370	1751788	4469852	4296220	3416385	3877098	1736787	2038222	2273904	1622408	5943944	5321638	2905512	3775874	1506502	2111308	5010013	5043046	2566916	3159778	2727609	3528813	806619	892793	1108470	585716	5040018	5233244	5281603
Compound81	4.678	233.086	[M+H]+	233.083	C13H12O4	41.23	233.086:6497605 234.08935:3065011 235.09271:6163669	1.43202e+07	16723076	20255476	28775760	29603072	19734054	19497030	21053402	20613878	17787964	19965548	17371084	21090614	24331598	23780338	16510659	17521498	7977746	12410254	18744632	10616766	30529096	27972988	36684476	33627728	14811719	21757828	21964044	10005019	21520212	19851616	23684762	23631568	22533356	17773886	22491830	22326778	24464766	23023490	20111984	7502557	20808644
Compound82	10.592	314.982	[M+H]+	314.982	C12H8ClFN2OS2	10.08	314.98206:166100 315.98541:0 316.98877:0	18425.1	279609	181884	8264.92	8264.92	8264.92	8264.92	116713	8264.92	8264.92	95563	8264.92	8264.92	8264.92	8264.92	8264.92	8264.92	8264.92	8264.92	8264.92	134982	8264.92	8264.92	8264.92	8264.92	8264.92	82649	8264.92	107570	8264.92	8264.92	8264.92	8264.92	8264.92	8264.92	8264.92	8264.92	8264.92	8264.92	8264.92	8264.92	8264.92
Compound83	2.408	237.07	[M+H]+	237.069	C11H12N2O2S	8.39	237.06955:4287835 238.0729:578427 239.07626:281028	9.70158e+06	19417640	19775140	8877511	7005496	13496275	12512925	5652460	4762556	5971490	5896362	24621736	13066593	6062193	9313368	14617527	25716784	12300994	13329704	6567482	4886810	1216994	2353727	20061818	14293939	29319122	30473104	1888085	1117123	19693938	17063412	2153497	3230280	26927460	27980204	1482951	1662789	2601456	2296500	9760796	19028674	15422711
Compound84	10.373	167.909	[M+ACN+H]+	167.91	C9H13NO2	5.63	167.90901:152076 168.91236:0 169.91572:0	21198.6	251469	3199.19	3199.19	83349	3199.19	128370	31992	3199.19	3199.19	3199.19	3199.19	3199.19	3199.19	3199.19	46178	98288	3199.19	82022	3199.19	3199.19	3199.19	3199.19	3199.19	62758	3199.19	94579	3199.19	3199.19	3199.19	60391	3199.19	3199.19	3199.19	3199.19	3199.19	3199.19	3199.19	3199.19	74178	3199.19	3199.19
Compound85	9.204	333.258	[M+NH4]+	333.254	C20H29NO2	296.51	333.25784:69174976 334.26119:15365720 335.26455:3448142	9.12676e+07	447258432	377917088	7421882	6958158	197309808	190556160	7015698	6819380	11522613	20496384	161175584	170288128	9851536	11546917	193084608	270896192	110284696	195396096	6519924	6707226	6076726	4938234	95958432	95375896	289426368	240272688	1190313	1434269	182179824	227700192	2835964	3155838	455270144	449872352	5686178	5453084	1858098	2441940	207578928	232461360	339756128
Compound86	0.868	152.116	[M+NH4]+	152.11	C8H8O3	29.99	152.11555:5762614 153.1189:1797809 154.12226:352605	367875	101841	67876	127592	46443	55717	15916	104735	120932	46146	76331	169816	144472	70575	76642	209930	17603	186050	197762	55165	45305	112140	143051	51704	16319	223440	52368	181896	202390	89329	163401	183529	367954	66601	166770	263899	71507	116965	164048	123250	227720	10428206
Compound87	6.057	411.146	[M+H]+	411.145	C23H22O7	24.73	411.14606:5595522 412.14941:1584126 413.15277:0	4.27026e+06	2407902	3751343	13128845	12661527	6138318	740934	6458726	3181843	13597688	13764237	4891432	4355395	19346728	19234870	8086322	873416	5380596	4448550	13866341	12356441	2574217	7022536	4167425	5555444	6357015	4760034	4980534	6362055	3856340	3700197	8500444	13556265	5033183	3976446	6122180	7986408	6118206	2323824	465396	5117862	4418155
Compound88	11.615	180.115	[M+H]+	180.105	C10H13NO2	6.04	180.11488:609651 181.11823:3297110 182.12159:0	391209	541875	401488	171605	406687	268205	195200	1340306	489866	532229	746546	1718176	1094444	468776	725330	738836	1539793	832264	256916	504132	368918	542195	419778	321864	635348	300600	261558	958485	1514542	324515	657075	411691	262892	517380	318894	860658	510396	1583348	284186	827320	456597	778556
Compound89	4.231	149.079	[M+H]+	149.095	C10H14O2	12.52	149.07864:14483395 150.08199:16878128 151.08535:2180314	4.67898e+07	125983752	146322416	27212556	25739192	116831760	120755672	25685278	30246726	36838060	41383300	71855472	78512648	36869196	32762142	115007248	110760944	51706376	56977644	10452236	11837910	9453968	32822984	123684616	127629064	100439024	110207384	22363264	40650864	84598336	92796136	20648794	10204102	126785232	110835256	19635734	22299052	7475338	14760939	116597832	123553416	111194072
Compound90	6.915	316.222	[M+H]+	316.227	C20H29NO2	29.37	316.22156:6460466 317.22491:1605862 318.22827:3023043	3300272	16329467	16247565	1513796	3603828	15367763	14083020	1170196	543293	2439256	1283890	2768425	1583859	1677711	2837735	10099805	11542588	3622868	3070458	877244	579357	1138139	1460644	13854004	13999069	15947134	15725559	753679	768019	7361824	6847459	818917	1038169	27526398	27033740	1249426	2028598	1438660	894702	13080773	14266626	2208036
Compound91	11.248	653.466	[M+H-H2O]+	653.429	C20H29NO2	45.52	653.46558:6313814 654.46893:4197705 655.47229:18886320	4.98581e+06	36877.9	36877.9	36877.9	10517000	34433148	21186132	5427643	10547393	11997197	7443560	2043933	839666	7775110	8936627	9107086	2235477	1027719	1487001	8389415	12586143	10313499	9154088	7734471	3358624	679376	2815963	21022108	45414620	18016498	5582962	439073	678748	4602098	2418054	383024	2246096	6079250	3603845	1263324	368779	1077002
Compound92	7.245	730.282	[M+NH4]+	730.29	C20H20O6	170.02	730.28217:74771 731.28552:0 732.28888:0	29906.1	107934	44551	1583.72	1583.72	79710	94147	36748	39557	1583.72	1583.72	1583.72	31889	32649	70567	68974	50126	140273	44773	15837	36848	33246	29240	42266	88463	104664	1583.72	1583.72	1583.72	40109	91695	1583.72	47272	64086	137260	49784	1583.72	1583.72	1583.72	101523	89654	42604
Compound93	6.458	176.068	[M+H]+	176.068	C8H11NO2	382.39	176.06796:133339008 177.07131:18722058 178.07467:1810796	9.01581e+07	94412832	90248416	84995840	81909752	48738436	50167760	117587808	116596336	130748560	135578800	80619976	81905832	151897728	159303584	69186000	65626116	137211616	139675664	45267616	46256996	375812320	349858560	50200516	56315560	186110544	182536128	260707152	263607296	78423992	76626024	187205728	192583008	171573344	178686480	234110624	244030624	467889440	457564000	89950984	87003880	103333984
Compound94	7.148	236.124	[M+NH4]+	236.128	C13H17NO3	35.05	236.12396:10123953 237.12731:3504920 238.13067:1589549	1.31654e+07	13163693	13917702	9216330	11692012	12270586	14847291	20918164	21877762	9737250	9767203	28721934	28129172	29984558	30156160	11965537	12551061	12853480	11006330	4219754	3856697	16775881	17005618	31536224	35180032	42607952	39278768	47839580	46223600	39757612	42621716	30459384	33564996	10431767	10359083	36799556	37593840	14959002	12945867	23961896	24127310	6221998
Compound95	1.404	226.065	[M+H]+	226.06	C9H14ClNO2	5.76	226.06453:1602583 227.06788:3811201 228.07124:527307	2.43075e+06	1966763	1550929	3255719	3682580	2235903	2091600	3170748	3181574	771004	845131	10632286	11577121	3147164	4076588	2619824	2989543	1719826	2475444	1024558	1248242	5003373	2654451	3642418	5715346	1198161	1901012	5830831	6273139	6691016	4517120	4115030	2740403	1563342	1616216	5544464	7320098	2126338	3024051	1875550	889053	6945521
Compound96	5.246	393.243	[M+H]+	393.242	C26H34O4	26.44	393.24323:2384181 394.24658:717023 395.24994:0	2.94688e+06	7223348	7637656	4392289	5644102	4872714	4096936	3576449	5937262	5160560	4117234	3665830	3861153	7468414	7340482	4971954	4933792	4367220	4153596	1753114	1990871	8564928	7380956	5014948	3641537	5429799	6318312	978263	1273902	4537570	4138686	10140870	10698224	7796152	8682094	4142318	4360789	2166442	2881673	6628674	6647544	1416110
Compound97	1.886	439.172	[M+H]+	439.173	C23H28O7	4.19	439.17245:922324 440.1758:175370 441.17916:72355	153510	13371	290.236	12335	29882	290.236	2902	253584	443155	290.236	290.236	290.236	11310	14010	24962	290.236	290.236	290.236	3234	290.236	290.236	1448358	753565	13483	11417	14035	290.236	538911	374452	13915	290.236	1239117	688678	290.236	14416	548427	384120	4189483	2680514	290.236	290.236	777318
Compound98	6.427	538.267	[M+H]+	538.265	C27H36O10	11.47	538.2666:1636341 539.26995:412763 540.27331:0	1.01843e+06	134526	753180	1406571	805682	834575	245248	2658356	2987702	179588	41328	315769	698826	2470018	1707771	209900	369264	231295	71574	1252.71	24787	12297929	12132795	278743	270702	1724634	1413007	6158320	6994686	882003	582387	4691276	5130992	1218288	1448732	1540456	971244	4508694	2729240	1444670	1742767	353746
Compound99	12.337	566.236	[M+H]+	566.238	C31H37NO10	7.07	566.23553:480198 567.23888:0 568.24224:0	306753	339304	1140737	626284	1293559	345328	161736	282512	276934	479710	399845	927804	316823	560554	759604	275928	229557	308006	755388	505817	235442	794749	739068	324477	553576	295408	611772	197987	365643	453903	377368	878938	1078481	716726	193788	468359	489981	582215	518212	513842	459958	809285
Compound100	7.609	606.242	[M+H]+	606.231	C31H37NO10	169.38	606.24158:1735247 607.24493:239411 608.24829:0	350704	253423	86961	25846	2721827	217144	262288	243916	459569	39544	380761	573266	158417	425620	117077	148872	154607	147238	94710	5903566	6171780	59325	42563	294952	268366	303399	319792	67487	2584.6	303651	275297	64349	115754	102912	80737	77806	2584.6	51548	72065	242722	172866	158634
Compound101	7.592	559.205	[M+H]+	559.194	C27H36O10	154.87	559.20477:1104396 560.20812:252037 561.21148:0	303623	1735037	794465	46248	3552.6	1769770	524987	3552.6	3552.6	3552.6	51493	45759	3552.6	3552.6	112783	962175	626356	3552.6	77797	47293	36417	46538	36792	149894	46743	1060596	1208545	45947	45066	63107	3552.6	61999	3552.6	806257	1228904	3552.6	3552.6	35526	3552.6	1733953	1319835	3552.6
Compound102	9.986	325.232	[M+H]+	325.23	C17H34O4	140.92	325.23227:9330572 326.23562:5015246 327.23898:2571692	2.88435e+07	52103164	43660936	41242056	36178904	34221068	36098312	32596346	32105494	40861748	43580028	32125212	41836892	36901516	33414904	37557620	32349596	34204596	43642108	45230976	43721672	57832572	49932440	36102936	37242104	46392004	45523316	50685580	54491368	49810696	45395204	52854936	49472980	51520036	42178768	59928316	45447868	40054060	40611792	47562964	43517144	38056084
Compound103	11.479	359.309	[M+H]+	359.315	C21H42O4	1356.46	359.30948:260022624 360.31283:146609200 361.31619:30176996	1.8999e+08	1063851968	171706160	453651872	478628800	467188992	525461856	489652640	440851296	451672928	435433760	454813088	653240512	697799040	314210848	300508288	88875072	147513232	176445920	138120736	130070280	150459936	151853728	158718336	243450752	248509456	218183344	229208576	171554160	150007456	323801984	358001600	196867168	187622560	205901760	179829072	330335168	352503520	265636816	263442800	476158752	293152128
Compound104	11.61	331.298	[M+H]+	331.29	C19H38O4	848.07	331.29785:21026004 332.3012:10474022 333.30456:8800765	6.33291e+07	28268032	88800248	93197104	92593904	94077544	94746312	97780568	71649416	81286216	87832976	105598368	102852784	89033744	93535680	93961592	53958116	91042608	97314880	104000080	114105880	83057968	98383688	99995096	100796136	83164344	84604784	112488240	81231448	112121904	99035992	114291984	110351752	113333864	90465712	85089280	100873656	109771232	104762992	109225120	108738704	104241880
Compound105	11.247	381.291	[M+CH3OH+H]+	381.3	C21H42O4	784.79	381.29144:34157600 382.29479:7124267 383.29815:2850648	5.96553e+07	57746056	98114936	86461576	132354816	94781024	74386400	109433824	110030224	127044696	63944196	83964984	77330640	81047992	93232832	83954656	48056828	52007552	58301136	50484200	63826036	86729232	186895664	199468000	95520008	79055408	53870204	77338360	182050000	181705184	81792688	94284024	178955088	181909248	89979888	84464360	174076832	191160496	153117872	119137704	75243480	74915960
Compound106	10.928	357.293	[M+H-H2O]+	357.3	C21H40O4	6484.35	357.29327:781265728 358.29662:166941216 359.29998:19839760	1.57737e+09	4770313216	2351303424	2394306048	2910650624	2232123648	2351892480	2425436160	1871375360	2191400192	1987270144	2790150912	2443616768	2424583168	2489521408	2490622720	2415001088	2471107584	2575732480	2274798592	2408961792	2474973952	2566956032	2473619456	2017588352	2381209856	2448643584	2383324416	2443955200	2433583360	2531672576	2467281920	2496491520	2552738560	2131067904	2759554304	2684387328	2553251840	2396084224	2470178560	2020295552	1984778240
Compound107	8.995	348.32	[M+H]+	348.311	C19H38O4	15625.7	348.32037:8620534 349.32372:7483242 350.32708:1207268	3.2852e+07	19411854	15394610	90558576	122362	18157236	18885072	92397632	85260688	101546576	96556640	40494732	38153956	66657448	82405280	20815596	22679942	24570938	25729126	78180608	84874880	84763952	91516496	46906552	52167116	21515414	21328728	64843296	68125848	46763452	49306288	96659568	91837552	16225481	11982668	122151944	111867208	45798548	60947308	25708876	26399938	34100372
Compound108	10.708	348.305	[M+H]+	348.31	C19H38O4	66.48	348.30524:27472108 349.30859:6378713 350.31195:640077	7.42649e+06	10034817	5406060	2788672	11301675	5033050	8940500	6816503	3517466	11018394	5652370	8132466	8269526	4170229	4924048	6003056	7099211	8287114	6467116	6244900	9487167	4617568	9720315	4909652	2162342	6350682	7229762	5893250	7596004	6852769	8746372	5719577	6450140	10939478	3803427	8795632	5218688	4622528	3917626	7382734	7076396	4223861
Compound109	5.068	292.171	[M+CH3OH+H]+	292.175	C13H22O6	15.72	292.17105:4476380 293.1744:2139249 294.17776:1922410	3.21618e+06	2382856	3781702	2309516	8885498	3403000	4039435	2802898	4180973	2615135	4577613	4760055	5079337	1387109	1089018	2878550	3587980	3396572	2643565	656721	1397478	7428744	6999996	2101189	3274055	6138626	4905336	2885006	2483395	7084928	4688781	5246866	2954975	3869024	3561181	3694720	2617875	6378395	2969294	4814801	7189802	33674732
Compound110	7.649	726.251	[M+H]+	726.25	C38H41NO12	159.02	726.25104:185670 727.25439:0 728.25775:0	57361.1	66004	162568	88196	3864.74	72345	60246	38647	3864.74	3864.74	3864.74	3864.74	115134	51606	3864.74	96598	62484	207796	323676	3864.74	43698	289848	442687	3864.74	108177	52357	107794	3864.74	68272	253990	41683	3864.74	39625	98846	3864.74	120328	56175	161124	221543	63958	108364	83156
Compound111	11.238	736.241	[M+NH4]+	736.24	C39H39NO12	17.82	736.24084:2658504 737.24419:0 738.24755:0	2.69449e+06	144736	357835	48573	2472026	10841660	539853	11710774	48576	1447817	3256736	6612289	1794580	19884	3432593	11937	1773399	6663748	2099368	259437	1192414	3030314	392321	13994235	2446110	4080406	2094670	2841289	11828201	10533860	7808316	1366539	7903920	2036871	5037478	13980758	7906366	3856567	1324314	531018	701687	5097978
Compound112	0.894	522.161	[M+2H]2+	522.158	C22H29NO12	20.46	522.16089:1593166 523.16424:0 524.1676:0	405654	169311	66585	621290	748380	1439279	1482237	351798	236738	1296812	1414655	279380	190830	939634	1314279	1769754	2046290	124441	55264	263610	365295	155833	203166	2685563	2940763	30398	77624	35332	57862	1863733	2043531	53506	153558	20529	2052.88	113941	436480	292866	1921478	86570	58926	54194
Compound113	10.883	339.284	[M+H-H2O]+	339.29	C9H15N4O8P	1036.8	339.28363:153459616 340.28698:44142440 341.29034:6819624	2.55946e+08	9109637120	435554624	135369984	583659840	402564224	416983936	134664608	444866976	396700256	484508832	135735856	486203968	144768656	138702160	127757352	444850816	487096608	146750816	91421320	77194024	130340176	97095680	128861592	107501208	421826336	447906464	483929376	501150080	132723152	483930176	461290144	141178096	126818984	518972000	139517488	137696448	104343088	152880336	143084256	135253904	190341552
Compound114	7.205	339.004	[M+H]+	339	C9H15N4O8P	1930.18	339.00439:465516 340.00774:0 341.0111:0	118965	831617	1142853	4174.76	4174.76	486351	621496	4174.76	4174.76	4174.76	4174.76	4174.76	4174.76	4174.76	4174.76	43675	4174.76	1098540	884670	4174.76	4174.76	4174.76	4174.76	84427	53929	133861	247322	4174.76	4174.76	44027	4174.76	4174.76	4174.76	1350953	1236001	4174.76	4174.76	4174.76	4174.76	60651	105090	74118
Compound115	8.722	470.211	[M+H]+	470.205	C26H29N3O4	7.54	470.21094:750918 471.21429:150853 472.21765:0	261758	249002	99783	388367	328294	75215	58231	422864	333449	864394	567619	328412	63033	722469	606442	64891	134376	191619	76353	698666	417937	1583496	715165	140754	124339	303178	256356	797097	396439	145689	139593	229870	505325	400757	376220	395193	102172	358787	198901	127952	73596	1669.88
Compound116	11.902	262.943	[M+H]+	262.964	C15H18O4	12.7	262.94254:253010 263.94589:0 264.94925:0	42759	225999	11190.3	238398	11190.3	11190.3	111903	11190.3	11190.3	11190.3	202321	11190.3	11190.3	11190.3	168160	11190.3	281082	11190.3	338917	11190.3	11190.3	11190.3	11190.3	415347	11190.3	11190.3	11190.3	11190.3	11190.3	11190.3	11190.3	11190.3	11190.3	11190.3	11190.3	11190.3	11190.3	11190.3	11190.3	11190.3	312766	11190.3
Compound117	6.643	221.125	[M+H]+	221.12	C13H16O3	20.31	221.12469:7851283 222.12804:2666742 223.1314:1950027	8.41575e+06	30470514	19237840	9798614	10567782	8143352	4291328	4987870	6474499	10459793	9373838	9577524	2709172	13324037	13694943	4785736	10350041	5783024	5956352	9556654	1891564	29053954	30335948	6102942	9494508	11273074	7777097	30703770	30618140	10401644	6535865	36779224	37518244	8702135	9701222	30844200	31111488	19587208	21963708	13202230	8318988	10378263
Compound118	6.433	478.273	[M+H]+	478.27	C28H35N3O4	6.59	478.27298:947760 479.27633:284262 480.27969:242249	331907	1070728	1059680	384722	395186	1147198	1369215	640670	314018	387004	196285	558719	256411	512442	214632	999419	1075852	463686	302235	180357	43579	154359	236420	564608	374752	569589	1228456	29440	122436	617470	670913	40534	71485	757663	1027104	36679	25003	630806	55672	582481	499587	1535091
Compound119	9.371	456.23	[M+CH3OH+H]+	456.226	C26H31N3O3	244.47	456.23001:33772676 457.23336:28858816 458.23672:7558628	1.00814e+08	162267552	135818320	154332336	165742496	139315536	144111008	157580896	162402944	156817488	155746464	149498048	142446160	169990288	160682448	141370240	143614928	146540464	148617632	176072256	163058640	172875680	170994720	152334192	145663904	143162608	141216416	183183456	179047760	161284608	141579648	171967968	180922144	152668832	135912752	181106720	184785472	176694208	181252560	146619376	140750096	140798656
Compound120	6.797	464.22	[M+H]+	464.218	C26H29N3O5	31.98	464.2204:6036774 465.22375:1531765 466.22711:321257	6.25152e+06	11493096	12711026	2816000	2387110	15322938	15286740	10862553	10283572	6179120	6633588	19856550	19526576	18686524	18876196	12972022	13113571	20174478	21108982	863169	801264	13903868	13286820	18382440	17148166	6729028	7065742	14304861	14325423	12605233	12993906	18488208	17590662	5857047	5924421	19967298	18573554	5407022	4983160	9577121	8726574	9153787
Compound121	10.271	448.223	[M+H]+	448.223	C26H29N3O4	28.43	448.22302:1299008 449.22637:0 450.22973:215831	408496	525109	320996	454041	1180514	156225	328600	508978	536238	1121353	557913	492505	444001	477379	656032	741849	53032	591895	399860	1220307	1096400	1008506	928425	115011	498367	577667	475267	205573	593438	580349	161511	407352	341342	207232	347348	316604	625565	2295072	1782876	116143	151335	109093
Compound122	8.793	448.228	[M+CH3OH+H]+	448.225	C26H29N3O4	27.43	448.22778:5487469 449.23113:2554764 450.23449:846407	4.03156e+06	3002418	2346830	5840171	7797124	2494619	2143622	7968196	9555993	12014451	11381418	1062800	2923001	14903144	14006206	5679708	4917122	3508132	5246071	7448480	11307583	9482106	10649108	1924698	1457281	4471124	3300816	8134561	12375188	3773230	1341355	8281839	7179534	6475608	5819275	10406039	8942789	8140243	5449684	886286	614056	1548801
Compound123	7.672	450.24	[M+H]+	450.24	C26H31N3O4	13.79	450.24008:1959911 451.24343:0 452.24679:0	1174452	4439796	3343659	370140	621112	5808160	6095780	757221	181226	664146	575402	623574	806459	664140	449155	5788316	2483813	574858	1066022	1082066	432376	321773	484801	1097988	400291	9593524	6597149	104780	353597	2339314	1266364	437992	169486	2810436	2430718	240464	601828	220741	395273	4333990	3575948	2149564
Compound124	6.064	329.049	[M+H]+	329.05	C10H11N5O6P	13.39	329.0491:623351 330.05245:0 331.05581:0	1.04977e+06	1206966	477327	2791039	2258362	1111752	660810	2145975	1552416	2116862	1369206	2279595	2172116	2544044	2473826	520659	889809	234434	315700	1018557	251131	2778307	3072982	424436	2308178	179100	364050	3522382	4522374	2030526	1690285	2646189	2880045	194996	993231	3896612	3516519	2117170	1880576	165232	165669	358525
Compound125	0.864	306.053	[M+H]+	306.05	C9H12N3O7P	697.7	306.05295:7854823 307.0563:682944 308.05966:346151	1.81989e+06	1019921	829698	3095634	3303566	580245	609384	3389213	3098022	565121	652590	401235	465352	1109821	1211918	401133	516003	167668	156083	198453	165429	15819915	14845220	2494928	3224170	67419	152049	8147410	8794666	3471454	3274209	15204131	15257127	1453664	1408279	10097715	10264977	9210930	9291354	110635	145114	955199
Compound126	5.515	332.117	[M+H]+	332.12	C12H21N5O2S2	31.85	332.11703:1905062 333.12038:1548136 334.12374:548713	3.15412e+06	2888661	2602610	3266339	1296873	1986313	3682227	5255721	6238588	1439422	2704700	7422538	2644862	2473562	2694598	4983686	5876432	966117	1296270	1624836	639765	9228291	8951976	3714715	7375738	4712439	1265154	8218720	8141036	2168806	2451777	6560026	13464339	1944031	1928207	7575637	7933492	5625487	3111279	3081210	4032995	13257246
Compound127	0.851	249.924	[M+NH4]+	249.96	C6H8ClN5O2S	1237.19	249.92381:3119048 250.92716:260519 251.93052:706415	1.48004e+06	1149552	1298214	3081422	3851123	1934029	1695442	1913838	1908936	2248798	2553160	4159137	4167167	1715864	1572313	1604970	1858588	1171097	1058302	2557309	2522963	2012712	1970928	2647962	2911580	5339228	5324280	1228057	1405484	3391502	3427711	1755594	1859017	4650088	4478036	1571359	1494396	2271832	2259400	2624969	2676432	2540431
Compound128	0.862	313.998	[M+CH3OH+H]+	314.008	C8H10ClN5O3S	2328	313.99838:2234636 315.00173:242885 316.00509:578295	618383	113051	24969	1250209	1260019	66014	178110	1126896	1314978	392694	259432	548784	436797	538074	573122	119377	88199	32741	29823	224438	147067	4079451	4209610	1305085	1384212	161490	195817	2195264	2285848	1463714	1404685	3235572	3412727	73520	141610	2761646	2605846	3756914	3587810	16875	67796	534222
Compound129	1.073	292.061	[M+H]+	292.06	C8H10ClN5O3S	10.54	292.06076:1136447 293.06411:287195 294.06747:4793195	1.24855e+06	419190	655050	2278943	1901831	1763794	910939	1232364	2346583	335824	284145	1127416	927371	385735	1441452	1090824	1445601	849725	946569	153115	202935	5364056	5430916	2730207	3392052	963012	1040588	3547617	4144096	3417587	2814784	5401997	5065296	170439	334651	3969122	4276102	3293980	3654463	717645	1218949	958273
Compound130	4.286	257.059	[M+CH3OH+H]+	257.063	C15H12O2S	15.43	257.05908:9087865 258.06243:1232359 259.06579:733990	7.33807e+06	32061836	21230106	679217	749563	15805647	23252116	202485	241129	1021070	679143	7389316	3306102	638015	829394	20528326	20032516	5093494	1335658	478445	517439	209994	341903	23863274	23767698	15283878	11059864	533671	673140	28182072	17631180	228566	164137	19341068	13136127	89747	88774	175635	38837	24604978	23045916	64549596
Compound131	1.091	630.287	[M+H]+	630.28	C34H48BrNO5	15.81	630.28748:2461294 631.29083:0 632.29419:0	185996	106109	654.629	654.629	654.629	654.629	654.629	654.629	654.629	654.629	654.629	163744	105226	654.629	654.629	448182	678212	24533	654.629	654.629	654.629	29624	654.629	654.629	654.629	654.629	22323	654.629	654.629	654.629	26237	654.629	654.629	654.629	869728	654.629	46876	654.629	654.629	101452	214792	4715386
Compound132	10.515	371.273	[M+H]+	371.263	C24H34O3	173.3	371.27292:18913302 372.27627:5910799 373.27963:48010492	2.45401e+07	47370860	23853032	50921280	87521096	20949912	5892118	51411088	50810888	42161672	43952760	27530996	21706020	36812612	33509882	15552833	19858242	15697839	13841357	30824100	35576044	44628804	42269148	29360790	38433512	20203318	33535512	42323668	37904952	30835396	32936536	38738104	39466420	38813028	36351244	62475024	61184384	46347112	48703676	41974524	39288240	55612320
Compound133	9.965	433.255	[M+H]+	433.258	C25H36O6	90.07	433.25482:7249107 434.25817:1978739 435.26153:1980927	6.51698e+06	25442438	21897626	5392352	2045629	11416214	18531092	8118376	2060504	5176215	6042745	2220536	4154812	2730595	840954	6424468	9282606	2615212	3247733	1567148	456288	1335319	1900260	18954772	16522419	8168823	11670502	8660485	4561902	7433714	8631489	4781300	1712368	6356686	16664974	2119874	2983789	2374566	1031958	12158500	23765680	12329277
Compound134	1.08	409.175	[M+H]+	409.177	C22H29ClO5	23.59	409.17477:5434246 410.17812:733062 411.18148:0	2.36821e+06	1920955	1543510	3811576	4287082	1951044	2137638	6032628	6601539	1945946	2233183	1358090	1517074	3794988	4383109	1127164	2116817	1267549	548195	962581	960505	13246782	11553481	3473990	4574699	2399578	2975506	5932481	5309691	4746192	4333195	12047672	11564248	2976472	1715669	8867202	8260760	9370429	9465743	2181772	1380189	2353302
Compound135	7.773	477.263	[M+H]+	477.265	C27H37FO6	6.62	477.26334:2348607 478.26669:500834 479.27005:0	1.4101e+06	440907	641097	3217898	2818464	965626	689185	8965074	8196474	2721740	2749087	208714	173160	8388759	8021235	390152	219119	766678	378804	1215382	1229369	1907953	2172128	485316	842907	252947	465923	771737	901681	915326	1136218	470020	158717	224558	111956	98351	613810	2284201	2298008	134809	88802	82462
Compound136	12.04	693.441	[M+2H]2+	693.436	C21H30O4	240.29	693.44135:873999 694.4447:0 695.44806:0	77728	2403974	20829	12397	135007	228318	150012	1239.71	150915	1239.71	487654	579502	1239.71	1239.71	1239.71	1239.71	1239.71	1239.71	168137	1239.71	337465	686978	1239.71	1239.71	1239.71	1239.71	1239.71	1239.71	1239.71	1239.71	1239.71	1239.71	1239.71	1239.71	135103	1239.71	1239.71	1239.71	95176	1239.71	1239.71	350502
Compound137	5.037	361.201	[M+H]+	361.201	C21H28O5	24.16	361.20081:1758300 362.20416:447849 363.20752:464616	1.61687e+06	529612	553647	7609489	7057174	1127493	1060117	6101515	6835256	5458942	5888812	1360072	1309192	7202778	7617614	1074258	1212391	1111103	927588	2312318	2510775	4210678	3800040	1224175	2445463	1431724	1735815	3533341	3335463	652451	1168340	1866914	1631300	1480084	1154170	2216198	3308746	1206426	1185760	3160776	1616485	1089304
Compound138	5.775	393.21	[M+H]+	393.21	C22H29FO5	11.21	393.20996:748583 394.21331:482067 395.21667:394551	536644	662564	116420	84971	260743	339535	174240	819721	554195	199101	95550	256047	166958	764404	491325	286441	895536	109184	136006	87393	55257	1561324	1303791	1105247	1008593	1794366	1684230	640303	1224300	58618	185236	1971677	2294718	1425367	1826708	782358	1320670	1314085	2251058	2480209	2355612	2503908
Compound139	8.062	437.232	[M+CH3OH+H]+	437.233	C24H33FO6	13.28	437.23221:1699457 438.23556:1627034 439.23892:780902	2.69324e+06	3887603	3612618	6629559	6891630	2812512	2184345	6706406	6483474	6924492	4822596	2011171	3696878	8489018	8429231	732924	1820555	852526	954379	5948359	5464292	3746664	3336507	4260618	1824101	4363550	3952274	2243774	2871298	3657308	3369247	1075123	878540	1600891	3921384	2016994	2983189	3902740	3858003	5218980	5598296	3037382
Compound140	10.805	363.244	[M+H]+	363.251	C21H30O5	150.64	363.24448:10331347 364.24783:2748066 365.25119:4174877	7.15843e+06	10052891	3250451	10911671	30251052	3924981	3959724	8103451	9737356	23764942	5225063	996166	2237830	34224588	31189232	5079634	2908973	2205552	1287387	52663792	41803320	19281468	4688843	3472537	2423575	2792898	2021688	3098398	2846505	13133475	9421538	5860184	25945248	13240317	1963138	23174012	6395556	10444483	14211307	2964196	4675378	2108223
Compound141	8.39	375.223	[M+H]+	375.219	C22H30O5	44.1	375.2225:2890044 376.22585:1166282 377.22921:2507264	2.43412e+06	2876905	1245106	2401740	1776180	2954698	1446761	1852216	1336570	1189121	1045235	1302947	4290671	1122078	1493404	3318072	1248444	956467	2840325	281181	912588	3271435	3465706	7226719	7376108	3393242	3970967	2212230	2343421	1559921	2624281	3083785	2407022	1910847	2912997	740073	893891	1688722	1081240	2705841	3011229	2016661
Compound142	7.008	359.19	[M+H-H2O]+	359.19	C21H26O5	39.62	359.19:6270821 360.19335:2678849 361.19671:1960918	5.49958e+06	2496602	1165455	4123364	4231947	1092725	21605958	15010688	15686092	4390043	5315546	1218722	1316425	9657586	9202493	4100981	24299268	1132244	2434495	459092	533445	10361188	10605183	8832567	22436760	937664	3425270	28065768	26236040	23582272	4486709	27264612	29425614	3609578	1097073	17606406	18616282	6657258	7227042	4806581	4519326	2834938
Compound143	5.978	347.212	[M+H]+	347.218	C21H30O4	25.84	347.21167:3417979 348.21502:864994 349.21838:99724	1.31868e+06	911099	387119	5297443	4922626	637878	642516	946538	1696486	6845334	7136311	316083	242030	7706930	8087726	1142837	227567	786623	755475	14963312	14918202	1392284	985836	940191	3052294	1919028	1542228	349741	92250	176463	391963	430171	519198	814113	893984	239861	122647	943449	554308	1126080	893062	397579
Compound144	5.747	375.213	[M+H]+	375.213	C22H30O5	17.63	375.21301:3681644 376.21636:599947 377.21972:0	1.8414e+06	4761654	4512465	1166467	556710	2989079	2589187	1340077	1305585	545674	793830	636820	254950	3002130	1695301	1606367	2048359	1564649	1279278	210907	373712	1113580	1739440	401616	13433675	3648277	3488858	1687389	399298	208092	130969	796742	1111890	3669210	2192924	559800	1146055	1639024	1120197	1907556	2189774	1301680
Compound145	9.42	435.23	[M+H-H2O]+	435.226	C24H31FO6	222.37	435.23029:23194326 436.23364:7998509 437.237:5089955	7.70372e+07	131560032	141214112	125348544	135779520	107895512	114964520	122976488	111121368	116059040	102744696	128921704	110569016	126787816	123207024	114639256	103080224	119706592	114880672	136199920	120392272	128640872	96624552	118358008	113862360	103647272	100261288	122485816	129344936	121583152	130568880	125115720	110288040	107401992	132322752	146863408	113455480	108530624	130387984	105781144	115338192	110823264
Compound146	6.188	409.169	[M+H]+	409.169	C22H29ClO5	18.25	409.16895:1314983 410.1723:438485 411.17566:366154	1.18328e+06	392466	359895	5545830	4493340	2052810	729666	3670240	4950942	1335413	2229540	337904	447127	1652694	1435431	348866	1168856	164592	289804	2568959	2662067	3606124	3496414	3454344	571789	524033	472792	597660	1535642	1304055	452297	3575347	1654241	450219	679454	790238	3166222	3494123	5961454	705717	212754	423214
Compound147	1.088	361.201	[M+ACN+H]+	361.202	C21H28O5	44.87	361.20142:2334736 362.20477:4413849 363.20813:2460237	1.37702e+06	766064	402677	4829534	5695044	3378259	1420848	5806166	6048397	4665710	3383888	997116	226802	5962838	5105957	2466912	2544085	637377	340877	3006678	2794167	2142770	461661	769592	1746684	729001	189227	564832	1128033	1936548	1088328	1181857	934621	294279	364490	1503227	1010375	1326495	2315572	488036	626475	669099
Compound148	5.771	447.278	[M+CH3OH+H]+	447.277	C26H38O6	7.58	447.27777:507309 448.28112:0 449.28448:0	244883	1010696	898181	895260	508206	767796	782267	1032950	1008232	282246	464210	4294.29	4294.29	380828	102727	251103	367381	205761	112870	73510	125923	1314398	162174	100320	110842	889546	1529490	4294.29	52059	54856	4294.29	51395	43149	664175	780526	64961	51580	532702	869744	397289	301155	316222
Compound149	6.669	588.234	[M+H]+	588.23	C24H47BrNO8P	205.4	588.23401:1410270 589.23736:422715 590.24072:156656	1.17745e+06	4898608	3365386	2615.77	40820	1476981	2580493	26158	36112	132691	50246	987988	1489396	127088	37217	3429304	1769685	2178764	1428954	93550	32435	37811	45360	3340674	2188119	8639420	8854219	255370	44387	2842313	1745381	2615.77	47597	3074280	3171677	2615.77	443368	2615.77	57056	3973002	3749157	1197849
Compound150	0.975	590.22	[M+H]+	590.228	C24H47BrNO8P	6.91	590.22015:313097 591.2235:0 592.22686:237215	35318.9	36100	2651.39	157654	77532	89746	2651.39	2651.39	26514	83117	2651.39	2651.39	2651.39	55419	76990	50099	87444	2651.39	2651.39	53594	2651.39	412554	403080	2651.39	2651.39	2651.39	2651.39	50654	2651.39	2651.39	75296	95120	263527	2651.39	2651.39	130312	58161	287029	515967	2651.39	2651.39	2651.39
Compound151	11.239	546.39	[M+NH4]+	546.354	C26H54NO7P	8409.29	546.38983:274590784 547.39318:101412568 548.39654:21104420	4.76262e+08	1015744256	976052864	735918144	760860800	981077376	911880640	955671232	1037457280	1163804160	1090017408	967872768	939033280	596162176	623914752	586937728	595794624	593437312	601557440	599219136	627714624	620859264	700082240	613240320	596230464	635595904	578788224	634449408	672616896	979863104	866883264	859880640	911986944	629665856	590466560	844729984	1022193856	1017829184	979665280	906443456	862935616	545693952
Compound152	5.997	741.143	[M+H]+	741.143	C36H30O16	615.45	741.14307:63994 742.14642:0 743.14978:0	8736.38	161175	52732	3858.75	3858.75	3858.75	3858.75	3858.75	3858.75	3858.75	3858.75	3858.75	3858.75	3858.75	3858.75	3858.75	3858.75	3858.75	3858.75	3858.75	3858.75	3858.75	3858.75	3858.75	3858.75	3858.75	68674	54314	3858.75	3858.75	3858.75	3858.75	3858.75	3858.75	3858.75	3858.75	3858.75	3858.75	38588	3858.75	90045	3858.75
Compound153	6.293	510.226	[M+NH4]+	510.232	C25H32O10	53.3	510.22644:6173939 511.22979:1852052 512.23315:279726	5.05292e+06	13050803	12907210	167257	127755	19024428	20312860	69289	77409	88342	24288	4204542	4555838	228568	243349	15075307	15445970	3115757	3644921	59728	35912	168969	365533	11848671	12129070	15545001	14768075	1477899	1167565	8483103	8695335	803841	740636	21426452	23140256	711735	625061	2428.81	56660	19798188	21420358	9471885
Compound154	6.266	496.21	[M+NH4]+	496.217	C24H30O10	29.27	496.21011:2321265 497.21346:372806 498.21682:0	2.71942e+06	9341147	8120417	357096	160066	4966994	6463593	111256	47949	72388	123577	6796908	7124913	394528	432363	4345612	5090948	8996222	8932427	45660	82323	53850	53796	6611448	6809752	7149753	7337424	71073	48929	8435876	8166038	121761	195070	6702131	7688830	74098	88495	302956	42489	7783508	8045246	10116976
Compound155	3.972	540.092	[M+H]+	540.093	C26H34O11	334.33	540.09216:24820 541.09551:0 542.09887:0	3144.68	27531	485.111	485.111	485.111	485.111	485.111	485.111	485.111	485.111	485.111	485.111	485.111	485.111	41556	485.111	485.111	485.111	485.111	13012	485.111	485.111	485.111	485.111	485.111	485.111	485.111	485.111	485.111	485.111	24842	485.111	485.111	485.111	485.111	485.111	485.111	23792	485.111	485.111	9987	485.111
Compound156	8.304	493.105	[M+NH4]+	493.105	C28H22O6	1081.34	493.10489:333994 494.10824:0 495.1116:0	150019	726928	354234	4122.31	4122.31	159272	151145	4122.31	4122.31	4122.31	4122.31	765057	845922	4122.31	4122.31	50978	99652	395086	526570	74260	4122.31	4122.31	4122.31	173008	48655	148876	152783	4122.31	4122.31	387012	394299	4122.31	4122.31	145617	112727	4122.31	4122.31	4122.31	4122.31	428083	442852	398034
Compound157	6.481	284.16	[M+Na]+	284.164	C18H18O2	36.41	284.15961:25284560 285.16296:27474744 286.16632:5662066	8.83914e+06	23978362	23481240	7209534	6238388	7675134	7498460	2893354	6107660	16719182	17199518	7008493	8407483	8732330	13032164	14445453	12151920	7976752	6063212	10674924	9870631	3243551	2585517	8450261	7011356	19476544	11126923	2234606	3889971	12431344	8797708	3431205	3072564	24400534	25461480	4081810	4710486	1611528	2579113	22964860	25315288	112296280
Compound158	8.47	769.196	[M+H]+	769.17	C38H34O16	316.27	769.19611:488002 770.19946:300694 771.20282:0	146853	825389	562180	4505.98	4505.98	277080	364196	4505.98	69329	50290	4505.98	372975	450142	4505.98	4505.98	323433	240225	415965	278551	4505.98	45060	4505.98	4505.98	170698	260419	230140	417248	4505.98	4505.98	199515	188760	46543	4505.98	510242	519157	4505.98	4505.98	4505.98	4505.98	291928	295910	100351
Compound159	7.361	333.091	[M+ACN+H]+	333.089	C19H18O3	66.1	333.09067:22136466 334.09402:5244749 335.09738:1082769	1.61927e+07	43329352	38318748	14012218	12904664	25827770	27883156	22324546	23418492	26452362	25266524	32359204	31960952	34858820	34280700	30486684	31480314	37016496	39645504	7044572	7615480	10560921	11247355	30086100	32258986	23685496	25927926	9245981	9474760	22472754	23042646	7813993	7074742	22634726	20091236	6237074	7316260	2154430	1411546	30465734	28693298	23329774
Compound160	12.403	625.256	[M+H]+	625.257	C36H36N2O8	9.26	625.25604:4486680 626.25939:1519961 627.26275:202532	1.76923e+06	30889382	13218257	35371	78820	5812594	7228528	1946.81	1946.81	48898	195786	4646740	4317054	47280	42280	2225381	6580726	2494038	2116238	79879	134113	19468	1946.81	955399	5684675	2825987	2833188	1946.81	1946.81	863092	1952131	1946.81	1946.81	3227455	3609812	1946.81	1946.81	1946.81	1946.81	7248016	7698167	3145228
Compound161	8.53	203.103	[M+H]+	203.1	C20H22O4	25.33	203.10323:53836600 204.10658:9033731 205.10994:3472223	4.10705e+07	112901576	133316032	45961248	45229360	46371312	51495204	33134798	39269872	37718680	40757368	34744356	37789368	38759604	39710108	52956232	51312112	39321952	30651856	45474832	43816280	41204568	46321284	81064360	92451824	58971688	55840944	90048672	83702384	79709664	85129208	60038208	69778088	89084544	79271336	40232980	45417932	52550764	48591888	118372016	108850648	54362452
Compound162	7.203	459.155	[M+Na]+	459.16	C24H26O9	320.54	459.15521:1083305 460.15856:246399 461.16192:94211	676064	2616572	2645667	88843	220568	1314827	1434086	169283	111129	705829	650590	51452	392772	524101	621924	31085	2185586	523692	765392	204520	692208	626366	548813	168821	108115	3618447	3227432	700760	646217	525540	289635	1201474	1564286	2639391	2240275	642878	649005	88057	322416	3012231	3068059	1024629
Compound163	7.634	529.197	[M+2H]2+	529.204	C26H34O10	7.3	529.19653:920854 530.19988:0 531.20324:0	224783	1519853	80213	316698	187757	57174	376307	59252	386249	132056	85774	217081	86715	725926	44038	1304780	108275	55671	10898	180303	157050	171977	54202	61067	87726	208161	2592530	116254	71816	5462	217729	173450	95330	152360	1248084	65444	277016	632968	250448	58443	250683	66143
Compound164	7.357	502.169	[M+H]+	502.17	C25H27NO10	96.01	502.1694:177227 503.17275:0 504.17611:0	55427.9	359678	339009	48827	47197	40185	13401	54004	40474	559.608	46922	559.608	225679	559.608	39418	60025	37392	551879	326583	559.608	37663	5596	35452	192902	43593	73801	110485	559.608	559.608	256896	110079	43302	559.608	365330	285224	559.608	44780	131017	47122	137138	112971	121430
Compound165	11.931	736.161	[M+H]+	736.187	C36H30O16	19.46	736.16125:2708817 737.1646:0 738.16796:0	776228	318327	122471	330280	1339.69	13397	598031	1339.69	666562	4076877	2110270	450372	578744	557048	403755	2752210	1652619	4090436	4005036	404569	535423	798531	1339.69	969190	788588	324368	1339.69	1339.69	1339.69	354212	316812	659503	19564	6011061	351639	1870008	4529149	2502646	484649	364693	502368	1163845
Compound166	5.805	576.165	[M+NH4]+	576.15	C30H22O11	22.84	576.16486:317602 577.16821:0 578.17157:254098	163903	1087930	426754	41904	45955	393969	396818	130351	33920	38526	56044	658536	878154	118548	32322	216560	235607	805591	781519	37009	1572.27	49761	45153	228494	420144	564706	588676	49868	69383	47139	432100	37485	246730	113964	443086	30013	35242	76727	36659	484909	435114	763055
Compound167	9.81	734.129	[M+H]+	734.171	C36H28O16	589.18	734.1286:105746 735.13195:0 736.13531:0	10161.7	176653	4267.29	4267.29	64034	4267.29	4267.29	4267.29	4267.29	4267.29	4267.29	4267.29	4267.29	4267.29	4267.29	4267.29	4267.29	4267.29	4267.29	4267.29	4267.29	4267.29	113150	4267.29	4267.29	42673	4267.29	4267.29	4267.29	4267.29	4267.29	4267.29	4267.29	4267.29	4267.29	4267.29	4267.29	4267.29	4267.29	4267.29	4267.29	4267.29
Compound168	8.377	570.16	[M+H]+	570.161	C28H24O12	63.09	570.16028:8282508 571.16363:2227133 572.16699:291183	1.36134e+07	61504968	44391364	3823292	2277886	38239544	24711680	6410945	5705371	3775208	4191551	21357434	20838004	3006987	2738172	26170850	26860698	40981264	43470064	3267306	3384523	568837	480707	20738750	28372532	32302136	33015296	1385818	1350876	23305520	34416564	783168	1021522	28712684	30388674	1009445	1320378	48070.7	48070.7	20699026	25671004	22133116
Compound169	5.067	126.109	[M+NH4]+	126.103	C6H11N3	139.52	126.10881:12401979 127.11216:2953545 128.11552:584864	5.77496e+06	12461577	10541507	1862216	2891055	17456546	20388042	2256431	1933207	2444256	4142868	4260320	8582319	3228338	957230	10289910	20640164	28036670	27517784	1081013	5307796	2721937	4841206	8073754	5330378	13708350	11834582	2959347	9769995	21559330	18588430	5578618	2927042	5231470	4038942	3921664	8568889	7794510	8310474	5673978	18386384	2833776
Compound170	4.882	126.126	[M+H]+	126.13	C6H11N3	86.72	126.1259:3840758 127.12925:1162699 128.13261:322838	1.15044e+06	1420720	1709814	1316640	1167844	420987	1285441	1209386	1410072	1542613	441021	817680	784898	781610	1413550	760145	658333	634506	1318859	1621715	2518737	869852	1572733	480154	1227828	1688526	1004144	1079552	1242011	1192636	1118487	826322	1100237	1008093	1046950	1333705	941234	1092548	795978	2294433	1736660	18447298
Compound171	11.675	126.098	[M+H]+	126.1	C6H11N3	7.91	126.09769:620256 127.10104:0 128.1044:0	215990	260461	228222	154653	278944	311855	203258	255891	250383	323123	400520	15465.3	15465.3	601314	637339	202592	246810	15465.3	401530	15465.3	206176	423226	367552	260039	527599	319228	495411	418262	959722	467011	380722	439655	313278	377355	887929	292431	276409	689579	374341	15465.3	498973	390538
Compound172	0.818	112.085	[M+NH4]+	112.087	C5H9N3	694.56	112.08543:267685312 113.08878:15822019 114.09214:981350	1.24161e+08	557451008	612596416	17216170	17644940	417254752	408829120	20254194	20211830	7969928	7275030	381618144	370568128	4292520	4621540	1065850944	1043291136	209483968	202978608	53236364	53332660	2180293	2482878	74375168	72046160	582513600	542028416	2376122	1730173	77611880	80084616	2195950	1786964	669132480	675801536	4165198	2992217	10744671	10747806	510711136	526708576	155807760
Compound173	10.5	221.978	[M+H]+	221.996	C5H11Cl2N3	8.14	221.97832:106601 222.98167:0 223.98503:0	13373.9	178966	8183.79	8183.79	8183.79	8183.79	8183.79	8183.79	8183.79	81838	8183.79	8183.79	8183.79	8183.79	8183.79	8183.79	8183.79	8183.79	97878	8183.79	8183.79	8183.79	8183.79	8183.79	8183.79	8183.79	8183.79	8183.79	8183.79	8183.79	8183.79	8183.79	8183.79	8183.79	8183.79	8183.79	8183.79	8183.79	8183.79	101515	8183.79	8183.79
Compound174	5.763	266.096	[M+Na]+	266.096	C12H15N3O2S	70.06	266.09589:16175928 267.09924:11032154 268.1026:2242831	1.61425e+07	23125362	22443648	15575265	14131654	63822248	59373184	7156581	4918504	11393979	3310307	15512635	15883374	9335067	9163132	51517324	48245776	75214208	76681344	16857610	16346529	10626334	18202930	33424418	29447770	19885558	19536932	13795219	18687350	30798664	31514072	12295139	9258682	43931804	43030260	15084285	23065456	16785452	22142580	32812368	32474020	18396224
Compound175	6.011	266.097	[M+H]+	266.096	C12H15N3O2S	83.06	266.09744:14707513 267.10079:6077398 268.10415:1562298	2.73907e+07	56517784	57238488	33583548	32529380	30472582	24773632	30208012	29290392	29741998	30053690	56821072	57921604	33361718	31253294	29076002	25274264	45905204	46033192	34214056	34223116	31152104	30723822	35957972	37401660	56416044	64364256	31610896	28330642	59070792	61972616	33187390	34180808	60148096	58217888	30550730	30443920	45784572	43498464	70090896	69120584	63359416
Compound176	4.879	298.086	[M+NH4]+	298.086	C12H15N3O4S	21.72	298.08588:1350259 299.08923:2062878 300.09259:865497	1.8579e+06	4812236	3705582	1369986	620220	3450501	2631960	2479652	1268279	3026067	599865	1368022	1401469	5838398	1393244	2623994	2419002	2258428	1915649	1104174	252720	1467580	1019240	4861092	2768620	5468920	2778356	668840	2693936	2877985	3426246	1292833	1765996	4077537	4724571	1166084	1161941	1469691	1520427	8252320	5460303	5559920
Compound177	9.276	206.093	[M+H]+	206.092	C10H11N3O2	9.24	206.09283:2671618 207.09618:1644970 208.09954:167878	2.4295e+06	1482473	1721270	1503198	2188396	4471470	3423198	987496	2611096	3103761	1134741	1477320	2204886	4330904	5748972	12392389	6819928	6605140	7555600	4765714	7603866	3377150	1731525	1043610	998931	6635346	8028150	4392312	1765187	1034943	1276018	1322720	1292486	1220142	1165247	3086886	3409121	2094094	4939860	1601098	1150316	2217093
Compound178	7.395	300.08	[M+H]+	300.08	C15H13N3O2S	74.26	300.07959:647341 301.08294:820101 302.0863:1689494	1.30772e+06	249524	412268	964582	622059	423810	580936	1579142	2802079	408707	470691	130170	287565	1627056	841919	942562	923409	85025	216801	266965	124160	7153817	6785993	2465987	1503592	116973	376191	5247812	5183029	338149	446349	5327625	5694924	539669	754260	3790654	4047374	6850728	7448052	716466	313260	198403
Compound179	4.352	309.05	[M+H]+	309.052	C16H14O4	10.56	309.05035:826144 310.0537:84047 311.05706:174463	726467	1793081	1131720	155208	201828	1586150	1338167	14288	48224	670866	543439	1704448	1789530	550242	815042	1278774	1584758	2647988	2024032	304796	369184	119426	26569	1250625	1287223	3226499	3703832	75639	135342	2376183	2442193	70381	67299	2086768	2319363	44670	109524	12884	7108	1514445	1311456	534469
Compound180	9.821	593.324	[M+H]+	593.322	C34H44N2O7	10.21	593.32373:792363 594.32708:326086 595.33044:0	368949	408962	165919	282274	510774	330928	439199	200085	332737	94233	667102	1080920	789405	140630	370135	732883	820389	1216183	1866379	867400	1120330	17758	1294087	55766	198653	827430	534845	899129	263798	115368	139084	225596	223672	369433	366554	177097	161405	400385	783934	202407	478735	131508
Compound181	11.222	259.222	[M+H]+	259.206	C18H26O	46.88	259.22238:3296884 260.22573:823123 261.22909:4244391	2.31823e+06	68940376	5177144	3982388	3357034	1327718	859937	197220	429091	1509288	2883952	3965749	7014839	3176236	226512	8566035	759471	1651160	697180	1714400	382262	353171	613097	341121	1988416	753032	3401212	530626	648612	3085457	2454005	373955	766023	776076	3741472	271299	275396	1161132	340780	1412088	2531141	11836640
Compound182	5.365	195.081	[M+H]+	195.081	C14H16O4	4.51	195.08115:7358670 196.0845:3581834 197.08786:5830428	1.46796e+07	21683582	19511168	15839302	13018053	12969502	13844293	15274495	15703590	15364380	15985033	14028065	10362874	25497970	28543214	35764832	13979229	16227039	14989851	10883228	11120398	35206864	45943700	26545956	34302644	19570364	28807520	43079876	38327612	45757312	36487140	41862112	32906710	18749264	12825225	34345404	33574984	38751056	30323012	26559950	20486792	16614382
Compound183	5.041	249.111	[M+H]+	249.111	C14H16O4	7.58	249.11089:8673221 250.11424:9918346 251.1176:3841874	3.89486e+07	61179300	51994596	40482416	19870638	53760732	89713008	68826400	41260960	41628452	37435072	70712112	79439024	53320260	59407264	74878536	95080176	72669680	62931252	60996224	57119676	39542500	51016220	85963664	46270872	84382368	70569312	67208544	67902336	65092696	55172132	49488372	86040504	67595432	66304204	34649524	53051456	71901688	77280640	74020856	116938960	38183348
Compound184	4.812	251.133	[M+Na]+	251.128	C14H18O4	13.93	251.13254:8964611 252.13589:2117998 253.13925:4456107	2.22635e+07	31153350	36052388	39169924	43597748	33948300	32353452	41444672	41509884	38163064	30288890	32339952	29834322	45696164	44216576	28185024	31229232	33073052	23030818	41538588	39768664	37310512	44099616	40075296	43656524	35220084	33037234	34441688	30642980	42007876	40167088	43730776	37673180	35451148	33315268	24298624	25065830	31175424	28241828	26980370	37242960	25723002
Compound185	6.209	274.112	[M+H]+	274.108	C15H12O4	30.5	274.11191:3739046 275.11526:1281884 276.11862:1388155	9.02289e+06	16134846	14831286	12886218	10867712	15398124	11474110	10612755	7500326	8974902	8606917	2913444	6613796	5430786	6259960	16608549	13220926	10290543	8908741	12099015	8084228	12364562	14248758	20141622	23655316	10972300	12665674	20687098	20463718	6911164	11507107	17871272	20167600	27293838	15008363	7644672	16477995	7515002	11752755	16679962	15325283	19013886
Compound186	7.322	300.176	[M+Na]+	300.171	C17H21N3O2	10.48	300.17557:3408938 301.17892:1384563 302.18228:1814114	5.00102e+06	16188418	17726238	7406081	6707868	9606638	9567936	6542590	5583177	5113810	5075938	8992199	9615286	3957402	2759718	10983825	9803146	9058640	9703184	5112580	4739124	7273032	5564890	4763509	4300286	12087467	13366165	2144046	8189578	8865079	3827400	4029342	5075610	11553780	11213081	6420278	6103037	5779102	4865113	15347161	17967736	19268458
Compound187	6.808	256.177	[M+H]+	256.18	C16H21N3	17.78	256.17688:3375806 257.18023:25234692 258.18359:8333598	6.37738e+06	14928077	13179757	16391623	11608847	13597459	12953747	9300956	6974301	10792076	9668354	11912883	24956270	8947944	9699216	11202612	10225616	8679981	8391433	5201094	5599946	16647317	15308030	7831514	3899613	11407063	11843344	13437422	24686982	3981993	4119977	25370176	24167824	5510532	8201233	12054005	13877550	1340549	2762462	9380611	5826236	12023780
Compound188	11.403	836.606	[M+H]+	836.61	C25H40N7O17P3S	1696.99	836.60614:1358473 837.60949:0 838.61285:0	1.6284e+06	2974006	4298638	4193994	4349213	3049650	4001304	4130461	2022738	2668836	4373149	5415750	5021120	2820654	2794099	2599436	1105644	780452	1907650	1357964	1621470	1079380	2148007	1831866	2875263	3145119	3371563	640443	1343067	2091254	2677492	6361774	338064	1055584	3754748	2560550	1989439	1392048	788945	1360515	2538264	894100
Compound189	7.373	324.116	[M+NH4]+	324.12	C17H19NO4	24.69	324.1156:3783618 325.11895:2041424 326.12231:478794	2.12164e+06	310059	97099	1897784	1511262	470351	505034	4355276	3904336	535516	429220	894272	927127	1621968	1928753	196055	233730	590664	1110411	285216	716397	10964272	11070657	1538756	1528610	298541	565895	9389523	9428196	1206920	168300	9741122	10063216	592135	613290	9236087	8645128	16388917	15367182	154131	111387	850019
Compound190	0.932	378.042	[M+ACN+Na]+	378.066	C19H17Cl2NO3	6.8	378.04166:477770 379.04501:0 380.04837:0	150323	636172	647889	102978	247122	125459	262983	145235	114631	342182	146367	116935	357624	185920	234283	90955	275811	149361	208140	140919	107772	302333	310737	127865	637273	308988	298661	325938	293456	149773	181962	128346	235587	264857	440709	78542	439688	166144	105404	175755	250418	437731
Compound191	7.169	222.073	[M+H]+	222.07	C10H11ClN4	34.42	222.07254:5394249 223.07589:1412108 224.07925:1836798	4.51344e+06	4395937	3796346	4505084	2541414	2866987	2852533	4893217	6738874	3722512	2016967	1210193	2276386	4709852	4019506	2790704	2013082	1246812	1255978	2092968	2322660	20400808	19632394	6793920	6418578	5447563	4800202	28689872	29206486	3959373	4871162	28503578	29955944	4263682	5211195	21584446	22925508	12487720	12902201	4917788	3926394	5328865
Compound192	5.923	248.061	[M+ACN+H]2+	248.059	C12H10ClN3O	21.64	248.0612:2119886 249.06455:168095216 250.06791:20758970	3.54037e+06	6986570	7350736	5576446	6227430	3968972	3934108	3254103	2968937	3721355	5039612	4205152	4391376	10259486	10505420	5910032	6358103	7154191	6451514	4111794	6349096	2531150	3012078	4865351	4138910	7043222	7021290	1495716	1725098	3189123	14479078	3359819	1998629	8312614	9027392	2274269	2994139	10494556	11193169	8567353	9553594	3818853
Compound193	5.192	211.077	[M+H]+	211.074	C9H11ClN4	161.88	211.07674:55536816 212.08009:5921782 213.08345:3518899	7.64231e+07	43249276	45157384	132892192	90215216	160513792	169745584	150870688	159110208	113715224	51270164	80391680	77617768	71656904	115188056	127809512	125244104	67759712	75010960	20844864	21772636	158855680	111855768	234973712	225593392	34401900	87828592	143473824	147819440	115345888	118739504	139239072	148808880	75434560	78251528	93085912	119511120	117424560	88099120	50439616	78018744	34065304
Compound194	7.072	355.159	[M+H]+	355.156	C19H19FN4O2	29.34	355.1593:2895800 356.16265:3151972 357.16601:1276862	3.15837e+06	4135407	2330857	2872417	2712277	4072977	4259006	2424207	2332502	2799143	4106940	11671340	14845538	1793726	749766	4445407	3707004	5107300	8116042	4437141	2831300	4992716	6141318	5385732	8556153	2459415	2084400	7002872	3545258	4816238	7181316	7916291	4518400	2200687	3478893	2920106	3087113	4213163	2670737	1309047	2425316	5622258
Compound195	5.28	239.075	[M+Na]+	239.074	C10H8F2N4O	38.79	239.07533:6340228 240.07868:2548036 241.08204:799925	1.35697e+07	35942072	34441692	16171993	18252694	20791342	18781582	11715781	12102573	15928866	15511274	27948902	22320752	13530125	16944298	20848816	17905968	20184310	21208584	16915110	19396124	10661614	8428509	23979732	22251174	27495768	28850634	10218048	5412562	18256156	19098104	7035598	8013872	37796244	34563192	9552238	6560657	6594494	7519874	37713020	36475704	30990904
Compound196	5.231	325.121	[M+H]+	325.12	C20H20O4	14.28	325.12079:5196982 326.12414:1346689 327.1275:464039	4.46082e+06	12396561	13168499	1670328	1991859	9989861	10559917	3832254	3108669	1419410	3343340	9072087	7676148	2045694	1602738	5558390	6849993	5533739	2075832	1659902	871382	7057160	5632784	8109354	7988055	6041671	6777598	3055166	2347205	9940275	11093966	3865398	1466864	10394590	8303616	3262846	2711561	2210250	7923844	14247878	10637228	25894148
Compound197	9.287	331.182	[M+Na]+	331.178	C18H18O6	92.43	331.1821:36388900 332.18545:9237847 333.18881:2624009	4.37167e+07	64270600	96352424	75613816	70052248	63953168	68542888	42147924	45926216	93287936	97442056	77813536	87238944	77543456	58324480	69702920	79111232	45580540	51454508	58953684	50544188	17351520	17523204	61344796	61593064	60526652	61467072	13086398	11984907	71364840	76448192	12782814	12138249	78680808	97904224	14759894	19674884	16447766	18705240	81970656	97300400	63641708
Compound198	10.633	331.198	[M+H]+	331.199	C18H18O6	33.14	331.19772:10266579 332.20107:3129098 333.20443:5058249	1.76438e+07	49973728	33241262	21175298	35199936	26201302	22522842	37319344	32666472	25287524	27108534	27948654	36468076	36646260	36833932	38500432	30256596	34855172	30665094	18245332	20339572	19505138	19959572	24722792	19053466	26251958	28300926	27927862	25285442	33969668	37052288	18857006	21649480	23844118	22552558	24150438	27297294	23749490	26690888	24853926	19505208	22381252
Compound199	11.673	271.044	[M+2H]2+	271.044	C16H14O4	7.26	271.04385:347156 272.0472:0 273.05056:0	74793.5	740540	482180	15080	191981	331346	252892	214022	15080	319050	331427	150800	485236	224158	15080	15080	15080	15080	345026	15080	15080	15080	305331	15080	15080	15080	15080	360338	15080	15080	15080	15080	15080	15080	15080	354450	15080	15080	411745	15080	15080	268243
Compound200	0.951	315.123	[M+H]+	315.123	C18H18O5	20.56	315.12292:3728617 316.12627:520715 317.12963:0	2.87208e+06	2270044	2191189	6277152	6055546	4335480	4247116	7524812	4192057	7029189	6264498	2714297	2687165	6933670	6473998	4128612	3665630	2621354	2360668	3329318	3068915	6415206	5760296	7288074	7010459	3853932	4212974	3356169	3150614	3757818	3922712	3534197	3236895	3658998	3518188	6569782	4313096	6157862	8193482	2546181	2525035	3638373
Compound201	4.616	339.099	[M+Na]+	339.099	C18H20O4	7.62	339.09882:1306697 340.10217:540742 341.10553:420226	1.87253e+06	3225734	3403498	184420	563842	5382881	6047372	499004	1277691	412388	209481	1614854	1795500	603947	2034148	6741520	7592010	4635100	4708318	87798	745869	1171772	891310	8091541	5101507	3771728	3397698	785767	928092	3182107	2325096	1107656	691107	2795339	2885102	1521676	553231	589558	296561	2748648	2203206	511899
Compound202	4.654	385.106	[M+H]+	385.105	C19H22O6	9.86	385.10623:962928 386.10958:0 387.11294:141857	808911	2510970	2539936	228254	86321	1583881	1712087	343651	755333	187272	121019	562437	669371	550307	549652	1410987	1381321	2036802	1767982	27374	66356	984283	793162	3568115	3214470	2003981	1684632	1211052	1023993	1965068	1880488	684497	668121	1210538	1155332	374966	579744	204070	411498	948876	893164	1648044
Compound203	5.123	275.108	[M+H]+	275.112	C15H14O5	26.95	275.10822:12326569 276.11157:7898200 277.11493:2929256	1.21141e+07	43419952	44339732	9172611	4550463	16057896	11958118	4111218	5222874	4906205	3097523	15998380	20139440	6933890	3540215	22764962	16454588	12158176	9565619	8710495	6585186	14228204	13272382	10767854	18835010	7751194	13418541	6062968	16685754	19949156	20437998	12886642	24704394	22364950	20741818	8727853	17060898	13975642	15096348	23232484	28501868	104296008
Compound204	7.421	141.089	[M+H]+	141.077	C5H8N4O	27.63	141.08865:3426539 142.092:827037 143.09536:2758804	9.01498e+06	12396824	12986798	17020174	9963163	15665724	12352779	7642158	8913098	15163303	14133586	15459266	14591855	15573511	7907946	8396469	18913080	12582037	12129081	7925050	19340922	13592970	11029155	19454022	13053701	21159188	10277515	10523444	12469410	13767348	16232501	12994008	14136964	16842830	13751591	19229514	14764855	12072429	14234215	13044460	14206823	15680077
Compound205	10.775	226.155	[M+H]+	226.166	C10H19N5O	18.71	226.15533:4601353 227.15868:3875903 228.16204:414347	8.48969e+06	10689342	11919703	10249625	12644654	11407893	19275226	13862008	15037032	10863236	14198747	15265736	16416910	13173547	15987713	13458363	13568183	14985223	14972710	13888345	15972080	18886908	16301215	11318437	13258297	11455114	11648828	12498800	10514832	8083063	15898626	13421725	14970569	9590325	11617466	12192698	12709828	9197236	10073458	8707090	12700828	10345323
Compound206	7.713	226.176	[M+H]+	226.166	C10H19N5O	39.2	226.17612:18484570 227.17947:6431171 228.18283:1089306	2.10719e+07	63249372	71966296	22624584	18432856	66057640	67974776	17628686	17476524	27149572	30834730	64459208	62740700	19321188	21867440	52602572	56699860	50534544	48523568	20036600	23777724	9359373	9261734	43651324	41902796	52707080	47348456	9006157	6078750	38300168	37951000	8375398	7522726	29759596	29168596	5852875	6264751	6048238	6182441	49607524	46275664	58176796
Compound207	5.699	297.092	[M+H]+	297.089	C16H18O3	22.79	297.09216:2006373 298.09551:340531 299.09887:1239487	4.16098e+06	7345057	9889135	2168497	3651050	7890942	7821620	4532568	4676264	4955528	4654894	8105998	8162837	6347008	3130555	6529440	8416841	8097222	8832187	5577298	5276090	3618571	1924331	9348139	10963722	9140590	8815502	3148560	2956323	7548108	10093128	1884104	2760641	7130941	4417090	2760084	3031876	3170519	2455202	10602690	8877709	10656405
Compound208	5.627	259.139	[M+CH3OH+H]+	259.134	C16H18O3	57.87	259.13934:47676340 260.14269:9833819 261.14605:3102605	4.98746e+07	38547920	36319544	57551976	56622824	47267244	46678096	91816544	90084272	36643680	37878688	26592358	30757504	48771616	45888916	38028428	37992184	32771922	30902792	14920678	7067449	57260964	53271572	151152304	153669424	80170344	64063912	23335120	21982626	50721696	45053424	43911056	43111752	67444008	72170680	14054761	10095248	101859768	102713712	71687136	65874996	81374000
Compound209	6.406	350.058	[M+Na]+	350.059	C17H13ClFNO4	9.19	350.05762:1558086 351.06097:720289 352.06433:91601	595787	67326	62937	643869	620351	76375	44050	368653	592605	652015	788720	2616959	2705865	1271070	1355709	76610	58605	169422	4404.97	744836	700488	145384	329519	2205058	2306408	224657	48458	103998	165760	1379438	1401501	235221	272100	292969	246640	706759	811363	52402	101988	4404.97	52357	268709
Compound210	1.073	362.069	[M+H]+	362.079	C18H16ClNO5	62.08	362.06912:277989 363.07247:0 364.07583:0	42220.2	221060	135194	568.865	568.865	568.865	79683	568.865	196599	568.865	568.865	23288	568.865	568.865	568.865	568.865	568.865	568.865	568.865	568.865	568.865	19724	79965	568.865	33130	17869	191878	38689	19951	568.865	568.865	5689	499868	29517	134987	33330	568.865	156691	163029	25347	568.865	184468
Compound211	6.662	455.123	[M+ACN+Na]+	455.125	C23H19FN2O7	172.23	455.12317:2791144 456.12652:864679 457.12988:45476	2.26529e+06	2501287	2180351	1552376	1708089	3537660	3096990	527992	333338	1676360	1815985	6232481	7176914	1234056	1099103	4254734	4144722	6493430	7235514	5386286	5448798	74782	95056	3718214	3995075	4313741	4302546	109844	50651	3582711	4068810	13491	186270	2432620	2307400	816759	687213	1079094	897619	4230662	3224152	3697195
Compound212	5.851	354.196	[M+CH3OH+H]+	354.196	C24H23N3	18.07	354.19604:2255738 355.19939:799682 356.20275:276632	1.99094e+06	1208276	1869527	3303295	3820292	1650633	1770137	2786295	5031563	3176309	3126895	474982	411569	1696016	3829554	764729	590067	330133	84987	651488	545790	5878342	3457674	5610264	9939098	1453368	1028096	869576	1366255	1353654	1079256	623118	1208752	540856	1073340	1714277	874295	7641764	2877555	998500	2149374	651385
Compound213	0.872	351.063	[M+CH3OH+H]+	351.063	C18H16O5	7.37	351.06265:456374 352.066:0 353.06936:451721	228440	255585	384129	779909	617223	209372	332702	840038	917942	560741	377351	315479	273656	402232	375173	278771	336970	93550	39870	291893	148739	497698	638271	168877	215158	23972	166963	359948	443392	57489	155990	301834	231221	371019	189807	557958	695415	1095916	893830	41637	40486	223228
Compound214	9.47	328.148	[M+H]+	328.148	C18H21N3OS	11.13	328.14804:760590 329.15139:555678 330.15475:945646	149137	298873	107419	83342	328254	346739	161719	100681	119599	171190	296430	190880	96091	88480	121639	291339	128889	188809	208434	101125	81442	157472	2207418	545259	129939	119239	196832	96912	215028	242635	238053	144096	73604	119598	102599	190824	378807	87729	178843	63180	6286.78	253232
Compound215	10.394	689.377	[M+H]+	689.385	C36H58O11	4.61	689.37683:188788 690.38018:0 691.38354:0	23609	311859	95525	8852.49	114502	8852.49	8852.49	88525	8852.49	8852.49	8852.49	8852.49	101983	107789	8852.49	8852.49	8852.49	8852.49	8852.49	8852.49	8852.49	8852.49	8852.49	8852.49	8852.49	8852.49	8852.49	165327	181625	8852.49	93592	8852.49	116234	8852.49	8852.49	8852.49	8852.49	98799	8852.49	8852.49	8852.49	8852.49
Compound216	11.194	404.33	[M+ACN+H]+	404.338	C22H42O5	906.35	404.33035:64533160 405.3337:17512180 406.33706:2168755	5.1134e+07	1298468	225018192	240893408	11482006	14005726	160311840	168669952	8179858	8825357	14339364	14337742	89263616	86794936	12779180	17371428	73742824	77661792	79960200	65179764	3211476	3827576	3602236	1359682	86083872	92583968	188358064	217742672	1011472	104893	71726312	83044512	3452754	1816713	175661712	168286752	6894838	4633320	2908274	2442502	260799296	271213280
Compound217	8.724	684.465	[M+H]+	684.432	C36H58O11	10.43	684.46497:671852 685.46832:305192 686.47168:0	191222	283284	325912	725782	4949.7	316343	240655	4949.7	4949.7	4949.7	4949.7	156402	2837454	4949.7	4949.7	396837	190702	1483452	175658	4949.7	4949.7	4949.7	49497	4949.7	4949.7	70359	4949.7	173869	71591	77704	107365	4949.7	2093222	126765	179465	4949.7	4949.7	204309	195842	221696	461680	503512
Compound218	11.323	559.395	[M+NH4]+	559.384	C30H56O10	9.21	559.39514:716207 560.39849:712500 561.40185:1201874	510770	260206	509537	541299	770391	4400261	1202801	2378650	2096582	927468	1619718	1632198	554957	683609	408960	1581848	749969	381598	870168	1274128	894578	1022305	324589	367636	748792	923923	480001	742561	341374	24179.5	24179.5	282024	589025	289855	1900297	754871	250552	696919	873806	308596	24179.5	24179.5
Compound219	5.4	213.135	[M+H]+	213.139	C14H16N2	16.45	213.13454:15372958 214.13789:11599274 215.14125:1975460	1.51579e+07	33140472	23130880	16375020	17578994	25953546	14216258	16148482	14510533	9498546	17129288	23420246	25486440	9102638	15609528	18689684	20895618	13596507	22748484	13808972	11798151	17962622	15884683	25694570	24576604	21950024	22231112	24260756	20285524	43890252	39383856	13331450	15746364	27772600	31690890	21227402	20728076	7916480	13990853	36499544	30702194	60438220
Compound220	8.368	753.238	[M+Na]+	753.23	C38H43BrN4O6	7.92	753.23834:470263 754.24169:0 755.24505:0	212987	270754	250895	66778	147087	413542	389661	80682	140186	175008	238174	599302	497078	331614	4651.83	292738	104665	505375	479063	138692	162134	4651.83	4651.83	837648	484048	976915	755614	4651.83	4651.83	718729	825311	4651.83	4651.83	460858	177564	4651.83	54219	4651.83	4651.83	249701	246352	228029
Compound221	5.92	226.101	[M+Na]+	226.1	C11H13N3O	122.13	226.10104:46316160 227.10439:12498448 228.10775:2752705	7.73369e+07	183388672	181489696	195244784	192730640	107448808	105205568	34101404	35182464	196118512	201316752	88111416	106183608	295620672	298086272	119758488	125379616	131214504	130301616	85847000	89532096	23984600	23946918	115219456	121647472	176457344	180125024	48727960	46258804	111071584	105982336	54724336	42675180	188663328	188266480	27954970	30337288	23703014	53506344	230673024	241803456	152641008
Compound222	0.812	157.077	[M+H]+	157.077	C10H8N2	7.66	157.0775:3007785 158.08085:2466731 159.08421:641639	2443329	1095964	1064617	10529626	9767531	1046073	790388	10490208	9551711	2434709	8403639	888275	1195538	6736882	6987538	1658332	1652401	1297329	1828968	9096144	10016222	7297394	6959230	698935	535228	1652628	1601797	4991938	4371608	1588870	2365923	5366140	5096107	1180692	1373512	5470534	4792344	10101232	9992152	961118	1120086	1599829
Compound223	0.887	204.006	[M+H]+	204	C12H13NO2	90.72	204.00586:7218664 205.00921:520054 206.01257:1161448	4.53786e+06	7303474	7640360	7961410	8641859	7814624	8860371	6281656	5531972	6238707	6393502	10556914	10356271	3614980	4313028	9005889	8982868	3572077	3627552	5254844	4849516	5822796	4717472	3931887	4950848	11998045	11795139	4662762	5230008	7002235	7199340	5736282	5622003	10815505	10508851	4602659	4986480	5503644	6075088	9556637	9200579	10129063
Compound224	6.267	192.098	[M+H]+	192.102	C11H13NO2	74.83	192.09843:30844514 193.10178:6253815 194.10514:2288661	4.45483e+07	61201404	55513708	97368464	90537824	51270896	53643228	58893156	65253480	94228032	95315928	51009900	48844552	136628288	132608560	53264164	53962668	47836476	47824532	77424904	75597864	85615416	59564520	52199256	57387584	62173368	63883764	115433720	115612136	54272544	58607816	112893136	101618520	68309632	74804752	88078632	100030208	67599896	70190488	72815968	80880752	47935672
Compound225	5.581	175.084	[M+NH4]+	175.086	C10H10N2O	129.35	175.08356:106569064 176.08691:14148746 177.09027:1640980	6.69431e+07	17953846	14162882	237830192	240775792	12517824	2160984	89662488	89642000	352180064	376386016	68711600	66194908	138864080	131506968	8147549	5428422	29933022	31123808	170684944	177107216	233994576	227551792	36358556	35228800	17823394	12756513	70749560	78089912	39260500	35051748	70242968	66683508	34626256	31838278	138674400	145054800	310895488	300904416	17954284	18124646	27337546
Compound226	5.58	130.063	[M+H]+	130.065	C9H9NO	71	130.06317:69537560 131.06652:7908765 132.06988:6932881	5.57529e+07	16300412	15517769	170777152	168160144	15493941	14003137	77531728	74696024	249414656	267707808	56784684	57977480	106962872	104321616	22358154	20315558	36980580	35568220	133646104	140105440	173302384	171457888	32958348	40096944	25609974	22926898	67681576	68843152	45451272	44921728	68017000	69284480	44874184	37629596	116773984	110397088	227952016	218897888	24848732	36462108	28086952
Compound227	4.754	162.1	[M+H-H2O]+	162.092	C10H11NO	258.87	162.09987:179520304 163.10322:25341852 164.10658:2982615	8.67592e+07	257401088	274265792	23533644	24255564	231430192	237917312	23717276	24978722	8361636	5896239	163630784	173878368	33410716	36674860	431713632	428314624	113607480	120846832	29873722	28283578	10380562	44443692	114949336	105646968	300964992	313851872	31701442	12261947	96568992	99061528	37714584	4705466	351957856	346975616	10655513	16558491	21612904	22925416	259508320	226602880	56476940
Compound228	0.803	232.996	[M+Na]+	233	C13H16N2O2	74.3	232.99556:11247225 233.99891:3619590 235.00227:19999820	4.69462e+06	5768032	6171452	4890079	5103342	16133756	15857374	7704478	8118854	3266971	2602118	15378280	14581851	351457	2525814	24416726	22726420	1492738	1153431	1345164	1265432	1543241	1568753	22145408	21186926	6765029	6013604	298428	486772	6723902	7302718	737072	939654	8296072	8988657	1445387	1278712	2497208	2520112	3563376	3708498	6688761
Compound229	5.348	521.23	[M+H]+	521.23	C29H32N2O7	11.53	521.23004:1412960 522.23339:423454 523.23675:0	112028	884.2	884.2	68338	44815	884.2	64364	54007	61138	45663	45214	34440	176403	56465	884.2	884.2	71765	9782	48967	87860	94508	60227	57741	884.2	94817	53968	8842	884.2	49006	59796	59629	884.2	44587	45494	59943	28814	136648	125735	46414	26371	26460	248548
Compound230	8.724	378.205	[M+H]+	378.203	C20H23N7O	46.54	378.20544:4176695 379.20879:741567 380.21215:12508819	1.19856e+07	18075434	17604842	19766328	19976258	11686799	17269480	19139530	18380218	22349530	17929726	18262996	18041128	20732324	17990116	13570318	16135307	15417263	18825746	23098524	21205188	18741152	22761266	16025571	15711803	14315538	15346366	20428716	18526904	16393991	18069120	22208794	27221206	18716970	16207095	23638862	22195236	23383780	23702480	14688915	14575546	17940976
Compound231	7.818	336.175	[M+H]+	336.174	C17H26ClN3O2S	16.26	336.17456:3822447 337.17791:1343641 338.18127:154336	5.1317e+06	7310494	7993414	5226029	6468940	8541993	7886050	6000647	5535159	6063894	7533492	5497838	8400930	6252548	6009088	7534524	9896341	6409964	7513038	5973818	5828920	8210684	8838237	8314857	6492034	7747205	6872718	8337883	10290704	6910211	8891777	10066863	10738480	7185954	7511308	7365265	8770670	6411892	7026526	6872535	8166325	9067526
Compound232	9.484	529.272	[M+H]+	529.27	C32H36N2O5	4.95	529.27246:941934 530.27581:980911 531.27917:1176267	507876	2368832	2077349	163095	76817	1722366	2096106	83304	85919	94547	297212	426784	494068	88349	162584	416882	250752	157677	204667	86468	164795	401014	180034	3593716	3240720	128532	449428	217193	410902	658586	359356	7681.7	133318	869923	153762	124306	112512	835931	498587	1134464	2212856	731931
Compound233	7.112	242.075	[M+NH4]+	242.079	C12H13NO3	76.08	242.07468:7865075 243.07803:1711894 244.08139:928909	3.89941e+06	1144701	1008061	5949152	6435582	683673	487053	11001744	10662469	5075674	5145045	863784	1358084	8169162	7593658	1584886	1353664	1107185	769675	9051321	8936952	10857095	11142346	1329865	1621160	906346	679385	25434932	26335360	331705	567757	24196466	25860840	1945433	1223637	17011722	16916526	26170274	24994494	1851310	1254926	1452361
Compound234	1.086	307.144	[M+ACN+Na]+	307.144	C19H18N2O2	7.76	307.14413:1957699 308.14748:6112451 309.15084:1439004	1.46525e+06	2015644	2583730	1275715	2406196	2420756	2904788	917861	2254190	869562	630035	2760907	2295270	1401983	1564796	1768011	1760188	2096981	1540551	603171	1010133	2758374	1092047	3036175	3060188	3122921	2916520	876704	1619144	3290594	3132672	1838723	822043	2833442	3225156	2220201	1329162	2621437	3248731	2803207	1909262	2095870
Compound235	8.88	386.247	[M+H]+	386.243	C22H31N3O3	46.74	386.24738:2796072 387.25073:1251384 388.25409:365546	2.97574e+06	12858399	8746112	5613134	6911204	7069406	6784571	2509191	2876850	4870540	3641899	5366359	5862058	4108146	2348944	3973342	3735486	3404663	3645056	2593153	1233092	4251914	3401241	7436987	6150858	4916208	5094966	3468692	3955258	3716672	3676882	2247968	2143580	3517336	4194662	2705533	2473498	2264539	1864178	2658231	2273275	8174962
Compound236	11.332	256.028	[M+H]+	256.029	C12H11Cl2NO	8.61	256.02829:201585 257.03164:0 258.035:835775	45949	229461	16641.3	191552	16641.3	16641.3	16641.3	16641.3	16641.3	16641.3	16641.3	208625	16641.3	16641.3	166413	222737	16641.3	16641.3	16641.3	16641.3	16641.3	216710	16641.3	16641.3	263750	16641.3	16641.3	281834	16641.3	16641.3	16641.3	16641.3	16641.3	16641.3	16641.3	16641.3	16641.3	16641.3	16641.3	328643	253252	16641.3
Compound237	8.782	361.147	[M+ACN+Na]+	361.146	C18H16O8	23.05	361.14676:2428765 362.15011:3132843 363.15347:7440324	1.38079e+06	1709398	2460423	301239	267832	3843112	2825920	1718548	1764099	432137	580063	1590278	1664726	1454128	1337917	2908946	3106778	1750172	702131	359060	137827	83778	338397	2597026	3499615	449219	980798	179799	61054	1900336	1749043	732261	240788	589246	696683	177847	84037	152442	411968	905768	1263797	1956390
Compound238	8.739	489.104	[M+H]+	489.103	C25H22O8	422.63	489.10391:106640 490.10726:0 491.11062:0	8613.79	157525	6216.76	191432	77248	6216.76	6216.76	6216.76	6216.76	6216.76	6216.76	6216.76	6216.76	6216.76	6216.76	6216.76	6216.76	6216.76	6216.76	6216.76	6216.76	6216.76	6216.76	6216.76	6216.76	6216.76	6216.76	6216.76	6216.76	6216.76	6216.76	6216.76	6216.76	6216.76	6216.76	6216.76	6216.76	6216.76	6216.76	6216.76	6216.76	6216.76
Compound239	5.684	301.135	[M+H]+	301.134	C16H12O6	21	301.13486:4193458 302.13821:1286368 303.14157:980525	6.15842e+06	7468241	6827533	6945586	6777578	10842442	10539578	5733658	7707401	2393522	3465568	21883280	25604830	9448523	5337462	5688148	6368752	10631209	5835182	3912970	2837249	11174333	14147994	19212014	13585776	9338190	8947121	5839126	13396912	3552590	6331636	3584900	6092770	14899741	9353993	9145114	6946936	10517843	6144502	8386290	21137132	7251258
Compound240	7.526	479.255	[M+Na]+	479.25	C30H38O5	417.79	479.25452:49666656 480.25787:16858564 481.26123:2250056	4.3419e+07	111894464	102744984	2639650	2829775	113518712	116109360	1304500	1588668	8281776	8859100	72331024	74881568	10939579	11678403	128524936	126410176	113117416	113925424	12041557	12516928	349445	251697	69379320	69117328	95654960	92905312	313366	227742	91280720	92312312	256721	177607	140009232	144117840	56520	194631	187081	98544	128978208	122092640	105748744
Compound241	0.818	192.995	[M+H-H2O]+	193	C16H14O6	16.99	192.99532:1614426 193.99867:5780715 195.00203:478178	1.5803e+06	2386888	2551083	1883717	2102646	3193774	3493280	1606175	718087	1637799	1788674	2550466	2341184	1976984	2169495	3640804	3794772	1932736	1079842	4732822	4505128	1212962	1535996	2544869	2917187	2774060	2921380	1359215	1390450	2109228	2873535	1998249	2167846	2239980	2797602	2010747	1854166	1610787	1762075	1859723	2188413	2522254
Compound242	0.877	332.09	[M+ACN+Na]+	332.09	C17H15O7	14.68	332.08963:965363 333.09298:0 334.09634:0	382051	265282	217380	582219	547757	716554	784253	507865	462442	645125	550065	568357	991750	795546	801598	779516	631703	249679	137074	381803	212097	1521166	248846	1180508	1307151	342162	399483	273651	928471	883669	1026893	2222502	2099289	151570	218304	379785	1066914	348294	433903	310743	195436	581330
Compound243	6.14	334.086	[M+H]+	334.088	C16H12O7	11.65	334.08578:1540590 335.08913:424421 336.09249:351073	1.69523e+06	2641218	2711933	2753878	3346315	2011917	1157308	1195461	2134244	2230528	2215308	3526345	3908881	2860481	3314672	1797933	1897591	823349	1348670	1112084	974089	3763625	2703509	4155245	3758203	1528859	374027	6615468	3561306	2797694	2074510	3123222	3072880	2988811	2779090	2958054	4009805	3796541	2142432	3985055	3067428	1979272
Compound244	6.232	419.232	[M+ACN+H]+	419.225	C24H28O5	11.24	419.23224:579893 420.23559:0 421.23895:0	148534	124690	54620	57929	189739	166734	80819	127978	86142	140296	285254	73497	92599	146314	139891	67546	94751	54610	272779	35615	50409	361516	176895	35097	134077	80310	69141	114779	148669	44367	195939	1820977	2546053	74227	54913	314109	71152	274309	366631	51722	87783	128808
Compound245	5.971	438.231	[M+ACN+H]+	438.228	C24H28O5	1038.61	438.23114:137327264 439.23449:40835604 440.23785:6389382	1.03715e+08	13739641	14975259	541407680	526229120	58552248	57993756	553171712	557148416	302545728	319447616	45574180	44699032	292107744	279123872	49148396	48799076	35399948	33002920	673050816	665659008	135493888	132692520	79416472	82309912	43722048	47169780	61926728	57027188	20476014	20417550	101084720	93245552	52277452	51231640	252543600	226984048	315868544	297053344	15818280	16211590	21439970
Compound246	1.081	445.197	[M+H]+	445.199	C26H30O5	5.98	445.1965:1316750 446.19985:0 447.20321:678058	180983	1760.37	1760.37	440939	795420	1760.37	434826	624977	105332	524260	48062	206998	23957	215702	1760.37	267118	452817	1760.37	1760.37	1760.37	1760.37	1198843	1992369	1176761	845670	1760.37	22865	125438	120887	388012	94981	865054	121689	98859	1760.37	227543	300567	1854089	652681	1760.37	24307	106243
Compound247	10.813	425.199	[M+H]+	425.2	C25H28O6	11.02	425.1987:3248508 426.20205:1257222 427.20541:2623583	2.97662e+06	3673440	4577293	2645336	8848534	11158962	8575713	3716394	3520832	3440032	2105972	2859482	5166204	2936645	6537170	4002474	5491704	1176083	3121274	3305278	3521884	5524123	5184581	8361972	7236617	2606730	1575220	3730660	6655166	3643280	5326674	3076429	5946382	3318374	6622093	5962740	3460518	7920214	5415273	4544752	3836646	2463756
Compound248	4.351	363.12	[M+Na]+	363.12	C20H20O5	10.82	363.12003:800518 364.12338:4934 365.12674:542243	885396	165728	108518	2897240	3073144	1453525	1220737	838550	1445007	1825926	1236378	999448	444881	1433335	1533337	1836474	1880888	555800	496990	970779	1141968	2542370	2134273	952374	3225890	573020	576769	1183034	1792015	1072818	820812	3812180	4265438	826296	794922	1915730	1314075	3299126	2852108	407989	415333	178142
Compound249	5.105	443.138	[M+H]+	443.14	C25H24O6	4.55	443.13757:198110 444.14092:0 445.14428:0	123838	239594	54100	133759	68590	100920	3167.95	98390	152013	3167.95	32661	163218	177602	65331	201599	64451	152559	381021	77968	3167.95	31679	311538	148314	240523	340364	171393	134039	474945	163452	157611	170370	126850	94924	77626	67758	353413	368014	503002	199248	377311	103272	71812
Compound250	7.086	409.2	[M+H]+	409.2	C25H28O5	11.96	409.20041:1064269 410.20376:206810 411.20712:1408851	1.60305e+06	8467155	9349351	2896690	7164422	719820	468914	4077888	4388798	1883409	2025262	2818185	653506	1625934	3454824	928733	1234027	929588	4734432	1593506	812425	927277	3569372	391733	1172146	978776	569671	597599	864906	6036218	1000174	967479	633133	436304	1463206	516991	773003	4212824	3031124	11755388	667511	6292409
Compound251	6.34	437.198	[M+H]+	437.196	C26H28O6	42.77	437.19778:8801655 438.20113:2995397 439.20449:533173	3.4756e+06	16040108	15381305	165687	536448	3041564	3143126	1853816	1562217	800528	1143552	5154638	5578436	1906970	2451388	12997940	15754511	2558792	2656826	1091431	1140515	1078296	1601971	2436093	2696232	4837445	5752478	902779	594696	13995128	13887161	545594	1546206	33785752	33481964	1769758	1579593	923854	1034030	5174690	5719394	2973590
Compound252	1.064	105.036	[M+H]+	105.045	C6H4N2	15.62	105.03565:6638062 106.039:0 107.04236:947362	2.78179e+06	1937955	1940538	8500520	8836649	2208581	1346779	4547396	5372668	11972600	9226990	4963986	5338672	9770487	10888748	2340194	3196647	3076432	2556446	18209102	19048936	697213	364173	4007459	4537136	1148796	2195850	1157114	1253506	3889882	3615315	834937	2390191	1630456	119081	1014130	3131695	1025607	2309174	3891278	3874150	3525525
Compound253	0.868	245.95	[M+Na]+	245.901	C8H8N2O2	21.29	245.95029:386922 246.95364:0 247.957:1609416	147363	171469	247715	305758	369774	573030	536707	137191	195675	260599	280956	219573	247824	244911	325624	421940	390781	145635	151299	554948	542614	197571	123963	26380	31003	253738	255546	176901	243814	109423	87470	255808	210902	198070	384068	185058	128361	141236	135704	136590	200818	358209
Compound254	5.023	248.049	[M+H]+	248.05	C8H10FN3O3S	12.94	248.04886:1758038 249.05221:1700265 250.05557:682252	3.07629e+06	2923140	3671147	5098478	5430308	1280625	1314024	7130940	9131995	3110781	7300808	1220262	726972	6805102	1906001	509626	3466772	2702645	7222234	777390	713455	6840902	10482456	4079482	2373935	4767726	12345815	12295863	6774938	6796514	2481643	11162013	6091016	4278836	5919748	7501875	4182457	10287128	7456951	5834082	5135597	2102459
Compound255	4.059	230.062	[M+H]+	230.059	C8H11N3O3S	19.9	230.06181:4621471 231.06516:947901 232.06852:331456	5.36445e+06	22416380	21135310	2796134	2307891	6985826	8658112	2833592	3696823	6012734	3100435	6114314	5416854	6007122	3596416	10770292	12206077	5387953	7180246	4611941	1483540	1281581	1689839	10006104	11485313	13233171	15144969	6767992	2132280	9054696	10104805	1853930	2519567	19238778	18865840	2600934	2624779	1010103	2931921	31631642	31683584	18224880
Compound256	1.014	308.499	[M+H]+	308.5	C23H45N5O14	493.87	308.4989:57121 309.50225:0 310.50561:0	4646.76	16548	27329	1359.74	1359.74	1359.74	1359.74	1359.74	1359.74	1359.74	1359.74	1359.74	41658	1359.74	1359.74	20597	13597	17652	1359.74	15582	1359.74	39596	45917	1359.74	37450	1359.74	23897	1359.74	1359.74	1359.74	1359.74	1359.74	1359.74	1359.74	1359.74	1359.74	1359.74	1359.74	61102	1359.74	1359.74	1359.74
Compound257	6.281	752.226	[M+H]+	752.227	C23H47N5O18S	23.33	752.22552:1565789 753.22887:495435 754.23223:0	1.68201e+06	3071208	2955216	446646	148480	4233783	3397156	309275	742011	1079225	1128188	2614870	2104596	1958748	1606020	5190882	5020565	2158516	1833717	334969	131700	240615	231980	5971320	7598968	2782854	2850074	45558	109241	3024083	3439414	167523	96194	2983214	2555606	254333	339798	54455	74765	3269668	5966565	8514881
Compound258	1.195	143.995	[M+H]+	144	C6H9NOS	42.83	143.99471:1553501 144.99806:201246 146.00142:79343	2.93512e+06	5867657	4039450	4581534	3195437	3626502	2003560	4361350	6644177	2919736	7583182	7428498	1359003	3379286	2569720	2823862	5418254	4320783	5947878	6823242	4500563	7236341	8113510	2780852	3620776	4195242	5418830	8539102	2717868	6466833	6277524	3699295	5709498	4003253	3143464	4519088	4791048	2256798	4058150	3018128	4581002	2331356
Compound259	1.085	618.251	[M+2H]2+	618.27	C22H47N5O21S2	31.2	618.25067:2795067 619.25402:691512 620.25738:0	894625	134546	276037	4080116	4103013	970943	2900864	3082611	2914593	2054489	2157667	1880920	1648290	1089837	848440	2915099	2471739	164264	53547	2475880	2353724	621662	1278411	1575856	2360830	774366	249599	22284	2228.41	1416654	629143	2228.41	2228.41	2228.41	2228.41	2228.41	135634	3114315	2860497	176734	209804	642372
Compound260	6.601	620.213	[M+H]+	620.185	C18H39N5O14S	81.54	620.2132:769857 621.21655:311521 622.21991:270764	401614	1850568	3070885	526523	142532	271803	267808	21327	479921	535113	525899	1245144	1444710	1267907	1023880	669717	871941	85665	245562	281659	44258	22560	52563	48558	149025	1816717	2357970	46287	34222	132169	59680	101437	43927	2477480	2540616	41333	105925	122998	135767	5009152	3635547	292032
Compound261	6.053	324.021	[M+Na]+	324	C18H36N4O11	11.44	324.0213:792003 325.02465:0 326.02801:0	119098	1952.91	1952.91	1952.91	1952.91	1952.91	1952.91	219606	54586	19529	1952.91	1952.91	1952.91	1952.91	66450	1952.91	1952.91	1952.91	1952.91	1952.91	1952.91	523433	359264	1952.91	1952.91	1952.91	1952.91	1765411	1658608	1952.91	1952.91	1448931	1332673	1952.91	1952.91	2186052	2115847	59858	1952.91	1952.91	1952.91	1952.91
Compound262	10.27	485.3	[M+Na]+	485.293	C18H37N5O9	9.94	485.30029:1857076 486.30364:0 487.307:0	1.31023e+06	5601344	4091338	3780203	3313812	3438934	2840789	962656	915150	2277998	1826802	2107302	1864208	1156264	631290	1379369	1571375	563553	900155	839481	1159070	1182414	1027462	3869947	4022894	1722267	2049403	235651	714871	2211378	2811296	970420	681334	2433234	2392976	890019	1279525	564597	678864	4544112	4631844	2040721
Compound263	9.696	496.263	[M+H]+	496.261	C19H37N5O10	10.42	496.26291:1436249 497.26626:438491 498.26962:0	1.63203e+06	2935920	744163	4261106	5715498	4216954	3165432	5071474	5825009	5831409	5511013	2903055	1913182	4170568	4754124	2339590	2648355	2168399	2370692	3437388	3977869	4494612	4881814	3030661	1600488	1769990	2413540	2293492	5023112	2123996	951865	2069008	4469518	1821787	818272	1588230	3464422	3577328	4311094	2553125	756052	463953
Compound264	7.072	590.251	[M+H]+	590.243	C20H40N5O13P	24.83	590.25098:391448 591.25433:0 592.25769:0	289557	468790	564017	206735	157948	643818	674379	223282	4738	86294	50739	51637	173137	106836	78994	232644	168487	48437	65314	208669	49364	61047	40838	709610	771263	1596069	1230387	46729	47558	2100981	2262389	473.822	70985	180230	178168	28994	38500	36113	64362	170477	228875	294344
Compound265	7.096	189.088	[M+CH3OH+H]+	189.088	C18H38N5O12P	56.24	189.08813:34030320 190.09148:6385887 191.09484:8435588	4.49276e+07	76944496	76564736	125063944	130078864	81392152	82744512	9607794	8871496	5492708	2504756	61676732	60309848	8927943	69217984	83763120	82177696	72574168	69298392	89518720	3973937	61993116	65263116	103817616	105956864	64948680	66440668	3596281	6245186	69290904	74015184	8630675	9604440	102178008	101809168	2926678	3272172	72504280	4160902	58243716	60329604	97900944
Compound266	9.433	524.307	[M+ACN+H]+	524.293	C21H41N5O10	22.17	524.30652:2232767 525.30987:716517 526.31323:528297	1.08584e+06	1145027	908761	687525	1058967	767762	919524	725485	826987	1323273	2310799	398199	84947	1235015	1493523	388231	979120	231684	285710	1163748	1529650	7467318	7452710	1294066	591206	221355	256542	4678538	5075320	500634	139500	5138073	6666270	868442	243183	4700348	5921946	4563106	5846846	1255848	815312	638454
Compound267	11.572	265.543	[M+2H]2+	265.59	C26H29Cl2N5O3	1990.59	265.54254:363777 266.54589:0 267.54925:0	39517.3	292685	14559.3	14559.3	14559.3	14559.3	14559.3	14559.3	14559.3	14559.3	14559.3	14559.3	14559.3	189913	14559.3	14559.3	14559.3	14559.3	14559.3	209411	238285	14559.3	14559.3	14559.3	14559.3	14559.3	145593	258131	194061	14559.3	278666	245306	14559.3	14559.3	14559.3	14559.3	14559.3	14559.3	14559.3	14559.3	14559.3	14559.3
Compound268	7.426	320.192	[M+H]+	320.189	C18H26ClN3	9.97	320.19241:2768024 321.19576:1287091 322.19912:588114	7.27046e+06	13539015	10970717	10713731	15522965	12561365	8993449	14207535	12960694	12881408	12021057	10672714	6805146	9874868	5448840	13712999	11802783	4213930	2440394	10032075	5480629	10547404	13952726	17639836	11787271	8117380	7468724	12161606	7792016	10424056	11198559	9411728	12488768	11476699	8817547	11615236	8382594	13679657	13944629	14162221	16777274	15282166
Compound269	4.715	336.184	[M+H]+	336.184	C18H26ClN3O	10.29	336.18356:1492658 337.18691:1156261 338.19027:1501589	2.37919e+06	2687633	1727771	2140299	1783131	6434742	5830016	5207211	3120737	5551322	7101292	1516064	2956074	3460276	2082479	7886190	8537010	1588055	1020284	808175	1762984	5547753	5160137	8160358	5736696	787165	1172373	2410412	3693998	4574450	3364286	2296430	1745239	1749217	731424	5517371	3555986	3775040	5688329	1004685	1380788	1241907
Compound270	10.616	326.209	[M+H]+	326.211	C21H27NO2	13.88	326.20944:1721671 327.21279:1662268 328.21615:0	1.41204e+06	1670609	1281611	2257653	5161822	395052	698969	3377715	3476180	2164739	3540204	760004	1423326	5156741	5500594	1859342	1179042	3694461	6271627	6293157	4803862	4266364	4155379	548374	465341	993085	1302524	1822857	1910640	93725	250631	5563125	5026639	619289	1862046	2537252	2613856	1972412	1902419	405244	2333864	4801270
Compound271	5.829	336.223	[M+H-H2O]+	336.207	C21H25N3O	24.08	336.22281:2910476 337.22616:1691957 338.22952:1199121	2.30364e+06	2168554	1720666	11328439	4353221	1860018	1265126	3270056	10229414	1555012	8673366	1385435	1379651	2563898	2083857	2049658	6537851	830067	4138160	1169643	1765662	1813578	1049627	2924569	3544848	584311	1326192	680379	3332786	2401109	2568340	2062410	1211602	1541030	1305704	1546382	636100	6977446	1725638	1031444	586794	3458640
Compound272	8.23	436.224	[M+H]+	436.217	C24H29N5OS	10.44	436.22394:1471906 437.22729:1003515 438.23065:2540403	2.11626e+06	7440874	5783702	2032338	2146179	847692	692370	1173924	1393072	2611132	2577273	5840666	1925699	3652668	3583129	6539580	4289682	3880228	651521	1530381	1962340	2623525	1488972	866272	5240120	7201364	12091926	2618854	2187372	1207554	1590194	4486270	2801429	3408834	7329678	2684612	2634282	2519331	2074470	10644908	3483011	3389816
Compound273	12.661	835.884	[M+H]+	835.903	C20H28I3N3O9	389	835.8844:72415 836.88775:0 837.89111:0	6671.58	20887	14964	53.0305	49649	53.0305	65861	53.0305	21724	41436	14388	53.0305	530	53.0305	53.0305	53.0305	53.0305	53.0305	17666	33193	21938	53.0305	53.0305	53.0305	53.0305	53.0305	15893	38355	14763	53.0305	53.0305	53.0305	53.0305	58799	16571	53.0305	15603	53.0305	77461	53.0305	53.0305	53.0305
Compound274	7.033	382.133	[M+ACN+H]+	382.13	C21H19NO6	10.64	382.13278:1491832 383.13613:1229983 384.13949:170864	932521	429985	740877	1084068	940076	125669	79285	1246037	1268172	675011	854296	645388	774827	1452146	1553661	388567	335474	794353	780117	349134	482233	5736959	5316422	1673440	1793464	3249954	3494478	4879328	5007188	1301717	1320216	5334303	4672388	1586028	1357828	2269910	1803206	1910079	2011644	961706	222055	196629
Compound275	7.597	303.116	[M+H]+	303.116	C16H14O6	36.53	303.11588:12626787 304.11923:3218699 305.12259:1668423	1.29985e+07	20051024	11888039	18134814	17985350	21905534	22273524	23597414	23952478	14949695	15388992	11793106	18578516	21338656	21105072	13438897	12098547	18641610	9233904	4825272	5442340	16900684	15681293	37438848	38552072	12201491	10980570	12271366	11779020	26997094	25090384	13328251	12891054	23509842	13388406	10817955	11986946	12637042	14310109	14771010	22480006	8103135
Compound276	9.669	285.216	[M+2H]2+	285.213	C16H12O5	38.22	285.21609:2981430 286.21944:1386846 287.2228:1878535	3.52822e+06	4130304	8460784	1499931	4116262	6612756	5111945	4650964	2277543	1959511	2159882	5043568	4156691	3977308	1705928	3833357	5851982	6615454	6988536	3531901	3906160	6255779	2564710	3805165	6345416	3927083	6064814	1078459	2762940	9188124	7722740	3343188	2604600	4653674	5476624	3334885	7636670	5292392	6957924	8315124	5066042	4643640
Compound277	0.91	386.122	[M+H]+	386.123	C20H16O7	18.59	386.1221:1956827 387.12545:1088047 388.12881:0	689294	412827	328916	831554	1471564	3185492	3015574	1042166	1019023	1515394	1852146	1143534	1037479	516355	490662	3258948	2822414	43247	73592	548281	311436	424618	346823	2618928	2719945	340973	537207	2242577	162493	2099786	2481986	88926	253939	105097	40361	3532829	64862	5083123	5100815	127337	88072	240499
Compound278	10.607	303.304	[M+H]+	303.28	C16H14O6	274.64	303.30368:2034245 304.30703:980308 305.31039:0	2.34224e+06	5550752	3033347	3417383	3727824	4957118	4223146	5273331	123694	3252030	3100109	2911213	3603670	3342360	3571979	4676824	4448574	4106530	4249936	2296351	2578358	3237371	3687350	4114475	2897612	3172176	3420534	3149610	3620830	4579246	4518131	644901	5074089	3101446	2995662	5551909	5105398	4216830	4791133	4292690	5331654	2780993
Compound279	0.809	286.954	[M+NH4]+	286.993	C16H14O5	37.93	286.95432:3215727 287.95767:1107670 288.96103:1493943	1.3369e+06	1374832	1306592	1546829	1198031	4292524	4261600	1847823	2066665	776760	662379	4427188	4163617	771106	793808	7175657	6159297	252711	255314	349471	330658	359050	379861	6990981	6031036	1768222	1642395	145428	94394	1985840	1903916	191272	243447	2390410	2564669	39099	446084	625424	517605	895577	904431	1869559
Compound280	9.653	323.264	[M+H]+	323.266	C16H12O6	62.72	323.26382:2871978 324.26717:1312286 325.27053:653182	6.16666e+06	19385220	13768156	4307902	3219887	10304579	12125943	11692834	6566718	3594897	4234273	8826665	6028453	8748433	6874976	7792998	8487900	11470153	8323386	2444358	2573416	6257600	6917040	4279447	10261577	6544263	9814688	8252311	12677124	5728646	10845096	12531489	11382999	13949023	14403057	8555412	7390629	4773682	4378372	16070094	13252190	17339626
Compound281	9.454	295.091	[M+H]+	295.09	C16H16O4	13.94	295.09122:1494373 296.09457:307538 297.09793:328204	1.1383e+06	1798384	1309500	1563198	1890830	334259	450361	669121	2290591	2433165	955621	889576	481218	1837257	1729405	790896	1686140	673079	1239992	2311111	3650885	2298058	2090615	462614	1643672	1790152	987592	5703347	3421042	499305	1367353	4957562	11216804	1009811	2990574	2879462	4706159	1348016	1447737	785947	1396692	1166018
Compound282	6.797	419.163	[M+H]+	419.16	C22H24N2O5	339.33	419.1633:51544640 420.16665:13942417 421.17001:2981874	3.80774e+07	60527192	60650336	8051761	7612127	64216168	65635680	23947276	23535886	13226063	13183875	73564032	75671728	50297744	52285796	68562696	70222936	90537552	90195744	4136570	4530188	42345492	42356932	153663328	154620432	48204752	49227764	40767580	39825164	85812592	86961400	66533940	65042204	49184596	51165256	62695268	60880608	19104924	18847184	100691616	103383624	93114800
Compound283	12.11	299.301	[M+H]+	299.3	C17H14O5	79.39	299.30099:31155780 300.30434:3575636 301.3077:0	8.42389e+07	181318704	167504752	159012208	94645664	166188592	161640704	137340816	172661792	174540848	109610312	156955744	146346272	166766112	187530816	155141904	81968536	118863384	104860784	104505496	87853408	146174464	157786112	158153536	115736176	105983088	122397696	126967336	165884736	144227312	124654184	108058568	142360368	166459568	134463520	126849528	150197424	135595360	76081824	133049680	74899312	120125944
Compound284	4.996	285.14	[M+H-H2O]+	285.138	C16H12O5	20.51	285.13995:8286818 286.1433:1810498 287.14666:3766210	7.97399e+06	27282984	24775686	7290968	7037199	18480498	17865118	1055478	1025668	8020724	5872622	11405804	13326947	5288352	1329702	14962914	15428829	11452714	14489784	4685104	6076332	2295285	1384144	17520874	13797711	14510297	15075878	4997186	7979294	16264869	15652634	3824910	2622399	26005942	23435022	2332732	1015023	6451110	4267964	25079630	22414634	33354464
Compound285	11.244	315.175	[M+ACN+H]+	315.175	C17H14O6	24.39	315.17471:4088516 316.17806:0 317.18142:0	5.69241e+06	17401176	10926511	7130257	9383491	11351180	8340188	12569970	10847587	11463376	12160106	12840122	11168842	6832936	6622288	6627136	6870910	6175216	5380158	6691103	6273768	9868347	10889567	6364489	6798727	8060286	6577162	7572854	7585581	12284886	10531005	11682063	11355720	8410471	6944846	7776755	14256802	15693343	12237539	9953570	11167739	5336435
Compound286	7.458	269.131	[M+H]+	269.132	C16H12O4	53.2	269.13098:45011028 270.13433:6918301 271.13769:2948611	3.43641e+07	57593204	53770788	96840288	97100704	40242600	41936980	13472064	11586933	70848976	74097304	103699600	100479344	20972494	20493144	32603370	37221220	35687100	37229048	71563360	75125136	5632353	5462418	35919836	32683050	58830148	60794668	10262235	11300708	68846784	93768888	6865661	5874664	56022000	57479028	18299866	16883640	14714882	15381294	64763348	69240880	168141776
Compound287	8.296	269.077	[M+H]+	269.078	C16H12O4	10.85	269.07672:4722220 270.08007:894575 271.08343:248253	1.33832e+06	3999716	3642646	1385203	1096615	714104	747501	1995197	2345690	1314841	1138143	773855	80803	1308541	1576359	876196	797654	199406	485270	848085	1496666	731126	652203	1286585	1490658	6026318	5703053	2008472	2417036	2232270	2378157	3019368	2523884	842767	753840	3704958	2887163	1035638	228160	2620186	2328309	1429271
Compound288	6.262	558.19	[M+H-H2O]+	558.212	C32H28O8	35.6	558.1897:549703 559.19305:0 560.19641:0	236770	1053025	1599748	2217.8	166544	206442	591687	143168	42047	22178	2217.8	164837	47249	60962	2217.8	471819	388287	369469	333899	2217.8	2217.8	2217.8	66132	1246810	1436067	817878	1071662	47932	148249	447043	425537	54059	105052	1865389	2295594	74085	81659	2217.8	39567	310965	411141	200046
Compound289	6.776	559.135	[M+Na]+	559.136	C16H12O4	9.28	559.13525:478184 560.1386:115677 561.14196:0	373520	1262592	841263	46031	35019	928336	1072001	334.574	3633	46971	68899	1117677	672892	43231	334.574	925506	1205033	690856	675171	334.574	334.574	334.574	334.574	1443725	1272402	442711	383538	22862	334.574	687231	573559	3346	334.574	1214749	1128287	334.574	334.574	334.574	334.574	497463	633035	682055
Compound290	9.426	239.157	[M+Na]+	239.154	C16H18N2	8.56	239.15717:6153059 240.16052:515415 241.16388:3108190	1.32345e+07	6387815	16180590	14337995	16633299	13641144	11369277	25412628	24631032	20952138	19717764	19590750	22797060	19325230	27891968	18190106	16068411	22813874	13435350	21158236	23092524	23194920	24334008	18120248	15137788	23761202	17542500	20851364	28160366	25800080	10795995	19207616	30048626	24061668	26266914	20091592	25148228	25589048	29233282	24037746	15832802	20296286
Compound291	6.552	449.136	[M+CH3OH+H]+	449.136	C24H26O6	44.05	449.13577:3810653 450.13912:1140431 451.14248:1154603	3.67784e+06	1042013	1089745	9473271	8817756	1750677	1334529	7975044	8176646	10124981	10358156	9028722	9236933	11328745	11513890	609600	767666	4551244	4348768	8688548	8506247	2275889	2293636	9462590	9968857	1006493	655102	756820	854628	9925698	10604112	3072046	2312991	558419	121389	2852136	2917137	2963474	2403861	1737107	1404516	2355323
Compound292	1.042	395.113	[M+CH3OH+H]+	395.112	C22H20O8	6.13	395.11349:643108 396.11684:638600 397.1202:0	289546	119898	268528	461779	245084	818503	258591	79985	1907674	196034	123097	372382	89069	853210	136755	203241	128095	126642	1652.11	41281	93488	1528278	70292	1276560	951564	149339	450476	683666	619064	1216507	676531	46033	1629382	102521	916015	1000315	1232846	1171721	190438	157810	427205	169461
Compound293	10.852	473.294	[M+ACN+Na]+	473.289	C28H40O6	29.84	473.29385:1974769 474.2972:1646013 475.30056:0	760355	408777	151445	636296	1389264	183368	1259384	492707	545081	230672	714105	874085	510002	646858	225467	514905	1186524	421540	321998	140326	407568	2990246	2916656	1079255	128735	442725	578595	5377552	6073864	1027177	297849	5095359	5883766	970371	316345	3184824	3499328	1195280	386005	785191	400035	442124
Compound294	12.295	298.327	[M+H]+	298.3	C11H15N5O3S	4274.77	298.3266:20909792 299.32995:8060394 300.33331:2143789	3.44587e+07	66105892	206892	48359288	57326092	377033	61118044	148979	126376	53126488	200592608	90157	65366	24881158	36156928	32915048	52971344	56622236	56102984	50751056	44740560	127791552	134660	31332400	57975408	56678000	52418508	87026912	191877344	202735	101563	167478784	204346	87021608	97675	87151032	146570976	131975248	81822	80963576	49017064	79617008
Compound295	7.778	298.092	[M+H]+	298.096	C11H15N5O3S	7.43	298.09201:786861 299.09536:441855 300.09872:207546	864481	108587	96847	1274665	1367648	69222	110247	1737968	1296066	718852	431605	429888	42848	1118661	921104	617618	348940	173259	110818	317335	333281	2467528	3124004	1067726	958328	255234	451001	7285556	6940120	658337	278111	7215782	7174471	77031	228463	1431226	5310150	2248478	2033219	253355	174626	409034
Compound296	6.009	399.15	[M+H]+	399.145	C15H22N6O5S	28.71	399.14966:4099584 400.15301:1227038 401.15637:683400	2.86308e+06	2614782	2529099	1350226	1253257	4062088	3751068	2980859	1913948	623925	535196	2963617	2071919	1042449	368408	4729164	4850484	2327536	3017346	421650	147615	6055092	5821584	2195193	4080163	2036494	1589652	11270268	7963398	6230102	3585430	28099756	27933410	4215248	3301139	9319117	10854610	2533133	2306370	3478520	2581856	3074548
Compound297	11.308	399.34	[M+ACN+Na]+	399.38	C15H22N6O5S	1950.12	399.34039:59784540 400.34374:32458632 401.3471:6485026	1.28301e+08	1035166912	166706608	176895120	175229232	170105968	188843456	372114912	187508768	160789296	176656480	225035408	209428192	203516160	197519712	196687392	171969536	172242736	186883760	136428240	175494192	204419568	200780176	192959728	182391488	189340304	160848832	184083920	183119392	190128608	202849312	197642368	169925104	188802384	180945904	316659456	182045360	173431344	200056352	185607632	171800192	158973088
Compound298	6.074	407.113	[M+H]+	407.111	C14H20N6O5S	22.94	407.11252:5042120 408.11587:1125747 409.11923:0	3.03091e+06	2108936	2555095	2854723	3136477	1883420	1722809	5035897	4426214	1826688	1903572	5372278	5540474	1787996	1954303	1876062	1756565	2963204	3403875	589509	583459	6934296	6162081	7802470	7956658	4256982	4638244	6415738	5416838	3377493	3680907	3651514	4291378	4690882	4774500	4568775	4714340	16573874	15551579	2947785	1885032	572322
Compound299	12.169	226.931	[M+H]+	226.95	C15H22N6O5S	11.04	226.93115:188776 227.9345:0 228.93786:0	17329.7	163115	2712.41	88287	2712.41	2712.41	2712.41	2712.41	2712.41	2712.41	2712.41	2712.41	2712.41	58862	134074	2712.41	2712.41	2712.41	2712.41	2712.41	2712.41	2712.41	201932	2712.41	69292	2712.41	2712.41	2712.41	2712.41	207700	2712.41	2712.41	2712.41	27124	2712.41	2712.41	2712.41	2712.41	2712.41	168189	2712.41	2712.41
Compound300	1.055	453.085	[M+H]+	453.081	C19H18N4O7	395.23	453.08521:756068 454.08856:390976 455.09192:0	55117	12914	639.36	639.36	639.36	72058	176307	44457	639.36	639.36	639.36	639.36	49829	639.36	639.36	131400	255126	639.36	639.36	639.36	639.36	639.36	6394	503359	343251	639.36	639.36	639.36	639.36	28304	228153	639.36	639.36	639.36	639.36	639.36	639.36	41087	639.36	639.36	639.36	1014727
Compound301	6.224	360.159	[M+H]+	360.157	C15H22FN3O6	24.43	360.15897:5002055 361.16232:1194357 362.16568:2199555	4.12311e+06	14419863	13111467	3011533	2502029	9258534	11386553	5030150	3674240	2756070	2295469	1305048	2210185	3243186	3157246	11115413	8494014	857778	1789359	2025596	1576352	4452806	2333216	11648638	12873561	4314438	3192328	1973296	2871084	4096104	3288942	2851368	3238218	11047537	10157293	3651918	3975092	5838823	5432593	12806032	15300033	2114652
Compound302	5.882	203.041	[M+H]+	203.04	C11H6O4	13.95	203.04144:15185765 204.04479:2208153 205.04815:1255915	4.59991e+06	1573829	2955828	2378656	1829816	3122808	1902492	2228471	2018853	976954	773275	14758817	14854199	1078570	809762	11478728	13220651	4773652	5910712	668876	1388669	6949034	13170466	7214062	8825061	1496241	1101314	9693623	7247090	30992498	31394044	210195	10147394	824124	8428288	8037797	7685216	6111926	5188176	2039466	1248469	1812217
Compound303	0.887	357.065	[M+H]+	357.073	C17H18O6	8.13	357.06458:513463 358.06793:0 359.07129:238722	271454	690927	371088	160873	5323	864363	457329	16509	17452	138457	33349	123480	596315	23370	244656	1178352	350783	264697	499069	80938	149449	362859	293914	136772	549284	358680	510159	491025	219418	535714	617234	674807	524817	796804	861148	803714	643726	480921	396842	145609	389958	513662
Compound304	8.424	341.096	[M+H-H2O]+	341.099	C17H18O6	34.56	341.09564:4646838 342.09899:1129480 343.10235:3627396	6.27122e+06	11014231	7999834	14898202	14263785	7701563	9054266	9625095	9293301	7001749	6944096	10298925	12568012	8715549	7718306	8735651	8636441	8421274	8135718	10159406	9669769	6163162	5509696	7685166	8811267	11669415	13296773	5618230	5706996	10690463	9942329	4383252	4144075	10453701	10723870	8551434	8173614	8129348	8098955	11509750	10817463	12536774
Compound305	7.793	654.245	[M+H]+	654.257	C17H18O6	23.94	654.24542:2952946 655.24877:1303108 656.25213:352263	1.43939e+06	5759316	4849700	81274	4090.03	5446122	5438102	47187	77170	80420	104164	731643	497792	272903	155369	3921334	4107897	2483089	3047609	169029	40900	4090.03	77797	5072936	4841674	1493561	2038466	45403	51222	1686373	1959879	99378	4090.03	1219226	1224650	4090.03	59206	4090.03	64346	1972570	1531057	288246
Compound306	5.13	439.135	[M+H]+	439.136	C22H24O8	20.39	439.13516:5120810 440.13851:1019037 441.14187:381067	3.57788e+06	17920982	20062998	3575650	5448402	147264	568310	4615238	2278821	10958172	10814519	2583592	117362	10285486	9084074	762668	1026787	2630268	1770611	3836487	4644174	5218914	8463567	59922	3888990	998236	956011	3718693	1501250	665084	1578927	5903747	4844228	1633174	1306024	3648207	4750170	7429971	12921684	336739	717475	17407856
Compound307	7.314	833.284	[M+H]+	833.302	C22H24O8	70.98	833.2843:1863640 834.28765:996764 835.29101:363172	2.07419e+06	3436502	4172413	472139	601307	3588414	3471042	860146	1201151	642303	529820	4943224	4881244	803172	752299	3919837	3289480	5619380	6283600	726289	533141	117653	450332	4211164	4337806	3633394	3712126	215487	142858	5981669	5940982	390354	424918	3603038	3964792	606302	570023	79186	1198236	5031788	4876096	6452422
Compound308	1.028	335.113	[M+H]+	335.112	C17H18O7	23.27	335.11346:6338776 336.11681:702556 337.12017:412722	605551	189073	235241	532013	709728	873496	1317778	901502	728142	614755	263673	14884	81836	342666	470787	594602	720981	83405	37656	73058	169142	1870854	2628053	1151774	112943	201665	208791	945066	545616	1117771	803851	2816282	1432572	468179	474168	1934942	2229461	1060907	857898	334987	413127	25510
Compound309	9.041	323.086	[M+H]+	323.089	C17H16O5	21.03	323.086:2716916 324.08935:465803 325.09271:0	3.48932e+06	16067092	9053428	427398	655955	9871767	10230465	1092291	1033434	528347	701312	6635014	6624151	1639837	1416656	8721596	7404741	7392234	6715764	590389	637570	6443	63498	9287518	7961860	8641337	8932382	644.305	113501	8834851	8764686	74706	101347	3127920	5926852	117686	66647	285009	247857	8462761	9278225	8490532
Compound310	0.966	374.123	[M+H]+	374.123	C19H16O7	14.58	374.1232:3228994 375.12655:399547 376.12991:0	323991	1254.94	1254.94	63023	69109	816960	550406	17670	1254.94	48389	1254.94	52056	21625	1254.94	1254.94	512164	600567	1254.94	19241	89600	1254.94	45310	16666	7701892	7227701	1254.94	1254.94	32494	28982	629066	786821	129726	185974	17500	1254.94	143872	38878	46611	105502	12549	1254.94	525043
Compound311	3.964	271.135	[M+H]+	271.134	C16H14O4	4.67	271.13501:1150996 272.13836:0 273.14172:270011	782503	540240	581031	32662	1070272	859578	589988	2436318	2124324	1039359	149302	67037	243901	154104	164706	305674	390541	622434	119713	838136	173783	4906288	4102714	655516	685019	237584	825342	3087250	3524913	504605	1014766	6884924	6768260	656007	990046	3349074	3169064	4566978	4049195	841341	1038328	174875
Compound312	6.976	367.054	[M+H]+	367.058	C17H15ClO7	11.22	367.05405:807776 368.0574:0 369.06076:329503	132751	220842	119530	66304	3458.2	60007	34582	90259	145002	43030	71343	547972	443598	255980	236969	3458.2	3458.2	65753	100649	73233	86408	43477	60106	88108	73177	3458.2	3458.2	538825	525443	743131	361599	467085	89817	48055	3458.2	213930	177744	44966	3458.2	3458.2	3458.2	54161
Compound313	7.808	527.145	[M+H]+	527.147	C16H12O3	4961.71	527.14514:328045600 528.14849:114693344 529.15185:23571660	4.01598e+08	1205336064	1045319744	119893720	110937104	859911488	864828416	141167792	139545120	132548560	127548552	969477056	964633408	139093824	137502736	867949696	877424320	982992256	1034689280	129414792	128511664	6442858	6501128	829604032	812815680	1041886464	1165948032	14140909	12229138	795280704	867654144	9405471	8226575	958552960	971068096	11137566	9603100	5349489	5222402	955738880	975876992	854106752
Compound314	9.151	735.172	[M+2H]2+	735.169	C19H16O7	3.67	735.17157:126621 736.17492:0 737.17828:18313	35213.6	255223	91196	956.351	68673	190730	956.351	156391	101361	61752	10914	187906	73397	135976	12381	956.351	79238	956.351	956.351	114677	956.351	177028	176512	66042	80299	956.351	956.351	956.351	956.351	956.351	956.351	956.351	64863	83538	94681	101903	956.351	54318	956.351	9564	197212	956.351
Compound315	8.127	379.149	[M+2H]2+	379.15	C21H24O5	11.12	379.14886:1404875 380.15221:13209809 381.15557:3278604	741945	471347	702652	637305	720807	717162	735264	1245902	1610940	1149290	1006112	599441	708288	1275586	699320	1221704	1008997	830895	433897	1114182	860102	1381964	913655	506027	470173	578888	1118484	5061102	5547168	808701	923252	3348342	3345039	479976	445778	3637389	3734552	462168	833180	564671	880075	620332
Compound316	9.205	425.245	[M+Na]+	425.242	C26H32O5	80.65	425.24493:10715662 426.24828:2511002 427.25164:2914558	1.4605e+07	31208438	26585910	24974252	8895853	27183604	28707110	9647514	6847428	19348914	20542770	20738080	21374454	8179022	14995400	23648796	24862456	13360628	14632377	18366404	4582079	18547684	18607000	35552040	38867076	43547276	33816092	8474562	5258591	18873930	22190504	7755781	10726146	23298100	48479276	14215480	10016902	13850385	20379214	35252904	27189032	28260592
Compound317	2.073	463.189	[M+ACN+Na]+	463.188	C26H32O5	7.61	463.18857:470648 464.19192:129370 465.19528:0	416854	1908569	1167951	416220	710682	970151	1196481	193550	208856	277024	145150	195127	230705	443244	288552	1457461	2028316	802081	628187	35498	69133	166325	215726	601203	433577	1342382	474960	44550	61153	996175	916048	79457	52207	2002798	827051	28639	32395	66692	76792	2109751	718543	270370
Compound318	7.223	179.14	[M+ACN+H]+	179.14	C9H6O4	101.84	179.14015:62729796 180.1435:10353477 181.14686:3355409	7.6363e+07	211857696	210722384	15997604	16569896	202256016	215092864	12457497	11107642	25770166	26380678	178636080	183038304	24125978	22250966	203336880	217988368	231241168	227116544	23672422	26889732	8842762	9025880	107185152	113590616	162239376	159055088	7390436	4727884	154408624	154132064	6402280	8524822	190431712	198681008	8839590	5803748	8499342	6182276	240200576	235590240	216423552
Compound319	5.956	179.151	[M+H]+	179.15	C9H6O4	52.82	179.15147:17430636 180.15482:3679312 181.15818:1491419	3.25214e+07	110509112	107827960	38287724	45647904	53039444	47148552	32833616	35535444	24321036	31737718	63668648	63892884	22459464	20887660	51785148	51760436	27698260	23746226	12011076	6093064	55688856	55088508	88839840	51205928	54974012	51691912	38850368	41405732	51219292	49700884	35039812	34081912	117758824	115376000	26545004	28641788	31566780	28941496	120027792	113002808	56077156
Compound320	1.035	379.057	[M+H]+	379.042	C9H6O4	8.66	379.05743:357676 380.06078:233434 381.06414:492906	67570	164992	320672	1575.3	1575.3	107363	43605	1575.3	1575.3	1575.3	1575.3	15753	55637	1575.3	1575.3	145990	21404	120181	1575.3	34729	1575.3	1575.3	1575.3	235342	494694	255894	47788	42942	32299	20411	150683	28038	22603	255902	256565	1575.3	1575.3	1575.3	1575.3	177331	191684	37922
Compound321	7.147	408.195	[M+NH4]+	408.19	C20H21N7O3	69.45	408.1955:12410106 409.19885:3601871 410.20221:626882	1.04999e+07	35386020	37224860	7261900	6346678	14648428	16172806	9147794	9776780	27295426	26518156	6414420	6091057	3580774	29312776	13574028	13399269	6028896	5976609	9425166	9833078	4366316	3713070	13687790	13910176	19033664	19971562	2160609	2126245	4984864	5286196	2035474	2628554	42159544	44779100	2779987	2932514	3026212	3301610	17519266	18175224	26754766
Compound322	6.814	222.13	[M+NH4]+	222.135	C10H15N5O	24.83	222.12988:14866334 223.13323:4837919 224.13659:1361590	1.12517e+07	32802518	29110140	8857524	7030394	22180132	22790620	4285774	2797452	13513806	12388242	7152290	12551930	6529701	7595350	21696158	23754048	22080220	12111040	4064336	10098817	15846506	3166744	17941296	18019976	45116008	24759234	17098262	17992134	10984137	12317740	14773890	15222660	38464328	41434668	16299635	2458267	4497370	3904399	62720396	67661952	27710480
Compound323	5.387	238.067	[M+H]+	238.07	C10H9N5O	27.33	238.06693:5084680 239.07028:1443985 240.07364:702529	8.32217e+06	2888080	5687838	9223229	9324504	5420646	6267949	12022938	12552967	6319214	5490461	11791138	11763967	10615688	10711617	9927720	14180186	5215212	5221530	842390	2050506	23502180	25356672	16703239	12871384	8979434	6530369	25727240	23581986	15735909	18297066	24610332	24382902	4354782	3860285	25980940	25908390	19646584	19779820	7896689	6438709	13209380
Compound324	3.296	194.101	[M+H]+	194.1	C8H11N5O	29.1	194.10054:9398287 195.10389:2388413 196.10725:1393138	4.31028e+06	5482058	4660534	4532445	6768115	2428780	2581239	7402192	8307910	4713374	5197784	3414035	2829665	4858600	13973228	8953851	3336645	4813436	3747975	4282711	6071808	4142370	4164690	5743136	10429277	5945376	3641254	3535235	4064772	2621522	5922676	5624744	3930129	6089835	3707113	10939265	5061460	5133529	4479946	7990240	4055187	5003056
Compound325	0.886	164.089	[M+Na]+	164.09	C7H9N5	6.48	164.08926:2627937 165.09261:3393295 166.09597:22341068	2.34152e+06	1783289	1837589	3404733	3417309	2930556	2504398	3577226	4029335	2449087	3015156	2985480	1777388	3183774	3127306	2523819	2647515	787460	1432187	2229826	1772409	7393492	6141499	4286831	5021378	3677616	3698537	4383367	4862996	5519386	6216364	7608474	7127346	2124642	2489223	5828796	6849294	5241340	5969698	2028924	2618575	3650511
Compound326	1.087	263.098	[M+H]+	263.1	C12H12N6	7.45	263.09842:4083965 264.10177:16138752 265.10513:4862668	6.51667e+06	7873824	8583492	8232670	8152386	7581531	3497162	9101540	10010754	2795198	1305489	5540477	6969476	4972408	991034	7562722	2870061	4542881	5114000	1659872	186131	23959992	18734694	16851694	16188594	12537741	13653454	14535527	16490081	6740219	18574782	19571242	17411460	9918734	11313649	16944434	15896237	18202022	14402732	11496979	10723853	3974031
Compound327	6.998	220.127	[M+H-H2O]+	220.128	C10H13N5O	6.94	220.12743:1909618 221.13078:3275651 222.13414:1319079	3.79495e+06	6683333	7490472	4158460	5682886	2802252	7806464	8792793	9150386	5213518	4221350	5765799	6453402	5552122	4988854	6155148	1610029	4219002	5569114	4677942	1241072	6186078	7833496	8256942	8900789	7387250	6393252	4297312	4480444	7032295	4112432	5571110	5990348	6577944	7252639	3198606	3565758	5284028	5239223	3102611	3362025	2379302
Compound328	5.146	524.181	[M+H]+	524.188	C20H32N5O8P	11.87	524.18146:1031699 525.18481:247045 526.18817:0	635795	1727256	1642626	4880	18551	1986568	1811889	134790	206190	39736	487.981	1109133	1037340	487.981	45632	2084510	2068670	1290374	1199325	487.981	487.981	46416	96652	2552850	2389022	812066	728066	487.981	92580	1777291	1555540	83379	114480	1465244	1534772	40648	487.981	487.981	116849	1791598	1758517	75088
Compound329	0.871	150.073	[M+H-H2O]+	150.077	C6H7N5	27.19	150.07347:11168130 151.07682:829467 152.08018:382187	8.05151e+06	2698238	2787990	13545671	14537363	11602265	12078308	23006864	22007090	11003190	12033407	7578936	7484810	15743846	16404266	13617768	13285443	4977265	4696942	14530281	14206764	18015968	17230862	12166602	12625098	4676148	5588613	13795549	15714367	9778519	10667439	22942762	22790290	5772252	6405649	22022264	23256142	18382526	18889496	2035467	1991484	3648235
Compound330	4.558	208.078	[M+ACN+Na]+	208.084	C8H9N5O2	38.67	208.07809:15831484 209.08144:3080903 210.0848:3516476	1.92598e+07	40685456	44036652	19058326	20251296	33325900	34325660	26477884	27896404	25096548	25449968	15709622	16368687	21864338	20351438	19730786	18204310	17892982	9754000	20330572	20966952	18152162	16073710	39055728	50146576	53609560	60563140	41697848	37370164	40501604	40260960	28557900	23068448	43160032	46431468	20738986	22006174	22933158	23302086	31639352	44899104	11718387
Compound331	1.078	136.06	[M+CH3OH+H]+	136.06	C5H5N5	964.84	136.05972:271580256 137.06307:99196248 138.06643:73279120	2.79513e+08	431915840	444217696	629847296	647096896	473391168	508543776	334799296	311292256	646572736	577793088	631625216	603469568	554882432	569358016	462218496	459237120	462275232	428649792	523146432	545187264	488069824	464550240	391106784	404833280	369175840	368022048	271510208	275242304	414879968	408323072	408543968	407125216	349772416	380078784	381971264	377716352	459314656	457202432	310562016	302271136	324534336
Compound332	6.815	301.102	[M+ACN+H]+	301.101	C14H10F2N6	123.24	301.10172:45147864 302.10507:9085580 303.10843:1567155	3.30023e+07	60576168	60892960	16370394	15269066	46510112	44844544	27460032	28394326	17039244	19028730	98140360	94988840	24729322	23673620	46438704	50510076	87124312	88588456	11358384	11291892	27488558	25270316	93260728	94745632	44069756	46181596	48048500	43347524	60787872	62145560	38896144	44629768	42028764	45187160	10396124	8793581	22532900	20453874	80163152	79468056	15448419
Compound333	11.091	204.128	[M+H]+	204.13	C10H13N5	3.99	204.12823:644909 205.13158:5281464 206.13494:0	361314	631933	802158	782939	334502	1258026	107889	775346	1146272	668467	168919	641032	380711	405266	417528	402386	551536	736557	263510	1041112	122945	822288	933426	358571	114068	662215	476056	357476	475737	461179	385764	1547823	1281518	543912	1462358	1783864	905696	538489	600624	322580	341076	172755
Compound334	4.715	391.105	[M+H]+	391.104	C19H18O9	23.98	391.10529:1342288 392.10864:1697309 393.112:474794	592034	82447	47397	201493	68237	1269198	1127465	186660	137212	118468	99491	121841	36580	51066	91099	497947	772370	46114	63725	37667	27056	5701488	7177742	1614014	1164127	95691	57448	1728822	2590072	373446	72480	4707276	5129812	64062	2705.59	3902337	4360698	2968362	3605660	71208	111026	335030
Compound335	8.082	427.095	[M+H]+	427.098	C20H20O9	163.59	427.09503:2478958 428.09838:689939 429.10174:864908	2.00597e+06	6459966	4492149	1852020	1722856	4642412	4791880	1322522	1356557	1439144	1430949	4974569	4968579	1390853	1441681	5349926	6000978	9680535	8732388	1444258	1426938	3794.54	117098	7493186	7661702	2295179	2190103	37945	66421	5061774	5246214	106782	79090	2279645	2371268	3794.54	56468	3794.54	3794.54	2195244	2564924	2175440
Compound336	4.824	315.09	[M+2H]2+	315.09	C17H14O6	47.9	315.08951:4981222 316.09286:1369204 317.09622:1011693	5.9833e+06	817205	1234700	3766843	7421344	1395503	1344590	10071286	7641011	3688489	3363717	5987906	4196082	6244072	6239632	1597998	1729551	2224942	2994802	1213330	1898860	30062868	31570402	12156229	5898204	1650440	1399476	46844452	32172364	33052088	14959232	38926564	27037334	1494725	1533505	51115860	49689416	16202825	23250114	1329324	798098	2122855
Compound337	11.267	283.315	[M+H]+	283.268	C17H14O4	6046.03	283.31543:852960 284.31878:28054280 285.32214:5214927	427550	861177	1198198	875881	630090	171781	202542	206362	301500	1327516	1796591	531890	158556	1679618	1922758	885976	400548	495351	898720	1367703	1341240	82874	243380	271859	385480	966932	1211489	233066	21752	249270	937163	80563	25757	835682	948584	764280	746108	150877	2589632	731261	526028	770766
Compound338	9.101	345.091	[M+H]+	345.09	C18H16O7	132.96	345.09097:42965628 346.09432:9481061 347.09768:1281832	3.78413e+07	125258936	104960728	45053612	44952560	65828572	62325532	19080126	19538932	22516218	21683838	70174664	70352576	25358954	23347646	78019904	81006680	71159176	73611216	44443188	47064084	2715598	2679353	78324008	76019256	158636192	145819920	4959704	4934480	57148432	53693996	2351898	2502881	128739200	125376800	3513850	2687270	961376	1529039	99661848	101673096	128770904
Compound339	8.414	743.186	[M+H]+	743.189	C18H16O8	124.17	743.18622:6868070 744.18957:4114392 745.19293:1174186	4.92184e+06	10024567	6274202	9584468	9116802	5997872	5789064	13460866	11991661	14137789	14052434	15215374	16467909	17953398	17247314	5337646	5669612	11733517	11823602	7676225	8271090	268274	313345	5170978	5213308	4525906	4655608	168199	152604	6452556	5657210	283195	148266	5295039	5327185	4839.61	4839.61	48396	4839.61	4901702	4518192	7268736
Compound340	7.232	743.167	[M+H]+	743.159	C18H16O8	72.86	743.16711:890458 744.17046:556411 745.17382:0	642050	1236876	1422452	35698	39654	895584	1259752	33998	34119	121030	147449	1994941	1977650	112471	108196	823310	1439772	1922691	2178444	139414	91104	3366.84	3366.84	1666182	1503628	2265515	1910410	3366.84	33668	1086687	1300807	3366.84	3366.84	1585313	1428961	3366.84	3366.84	3366.84	3366.84	1747071	2022785	2731863
Compound341	8.401	365.093	[M+CH3OH+H]+	365.099	C19H18O6	14.42	365.09329:522050 366.09664:263768 367.1:299135	520736	255732	244187	767059	871142	412303	1065091	1209057	1118629	456221	145656	51939	89715	1046053	723456	677446	151465	430632	983156	268662	263432	586616	743194	740476	875897	540595	915289	220431	135321	439332	85808	278518	64913	1939047	1780344	42764	202688	429122	499174	1153707	1146410	529667
Compound342	7.705	345.127	[M+CH3OH+H]+	345.127	C18H16O7	33.2	345.12744:11766231 346.13079:3340843 347.13415:585661	9.73469e+06	25427602	25752800	7509256	6816940	31090572	31977686	5372272	4879486	6979608	6766730	9943202	8803454	8912306	8712229	48835208	48201748	24611256	24746626	7027850	7553230	4293874	3960452	17687610	6621026	11790871	11317234	2253431	2068822	12329136	6328562	2646746	2259024	39357972	39669232	4059802	3653916	3108957	2035680	21866894	20952804	15980578
Compound343	6.309	393.111	[M+H-H2O]+	393.11	C21H22O5	20.65	393.11057:727780 394.11392:248299 395.11728:953749	988045	1054398	1108042	1170409	1345796	1246701	1469880	1364519	1692750	298326	51216	2525596	1220714	480176	345155	756861	775883	1114298	1158988	485239	423808	3018596	511297	1886681	3815126	1578092	1538297	1646028	1737777	3121516	2804158	1615747	2038242	1025461	1053036	153126	1515862	1181443	225193	1005400	1444416	2464687
Compound344	5.533	347.118	[M+H]2+	347.12	C20H20O4	50.23	347.11829:9785784 348.12164:2558432 349.125:3855622	4.0892e+06	1783183	2489818	2231231	2269935	2203570	2832906	1266240	2777978	1467665	1865686	4491150	5502920	3147587	1573051	2057605	2567032	1569399	2851224	197912	383851	24106630	12380229	4663032	3808816	1179606	1406785	28023148	30176534	2812858	3496725	43318092	37941364	1662825	2657174	25530336	44509484	1942861	1914467	2114262	4013359	3190600
Compound345	6.583	435.183	[M+H]+	435.18	C26H26O6	146.54	435.18262:28594798 436.18597:8056243 437.18933:1307229	1.17616e+07	41083552	42085532	681855	1108337	23062204	22952838	519902	1125259	1239884	1125563	16755458	17209160	1229720	1486761	39696588	37575440	27230092	26100476	8091683	7659652	236916	380132	6352728	5961371	111226160	114731664	708010	487758	19387398	20168630	526084	774993	105735480	106474232	1082175	1252613	1871936	1703264	41099032	37068732	19273620
Compound346	7.117	477.191	[M+H]+	477.191	C28H28O7	19.02	477.19144:4860635 478.19479:1405434 479.19815:0	2.51013e+06	233486	711878	2761780	3029182	514807	116352	9511548	10055312	5125848	4767924	1244368	1284434	6490690	6374238	99988	325468	39685	1040189	3922234	4174781	8343702	9026937	862601	681286	118611	153761	8873212	9159642	1051952	1041489	8572865	8542360	1234182	1300034	12853586	14201055	15596060	17233238	189942	190932	125951
Compound347	12.308	476.205	[M+H]+	476.207	C26H26O6	8	476.20453:762295 477.20788:1583157 478.21124:1874866	629565	449173	730905	1375459	1673261	846882	871654	654245	928330	985206	1746813	680563	939529	704749	1527807	396665	373185	454394	801094	206753	955815	1004690	1598894	789948	814344	572567	563158	449352	1580118	1233150	1408370	651548	1100058	976689	1157166	361714	1329854	1892170	1041652	2366649	1918393	1648716
Compound348	6.525	443.124	[M+Na]2+	443.126	C25H24O5	62.78	443.12396:1341940 444.12731:333700 445.13067:0	2.52312e+06	4886454	5592661	1485773	1687262	6818128	4578633	3173906	2600399	2321880	1973190	5556616	4287646	4599326	3114957	4577511	5457778	6511270	6510928	1462726	1519528	75658	58509	5918248	5251389	4804311	4223736	333760	83771	4521684	5582588	411439	499648	6255853	5775818	152914	63916	174965	84779	4914710	4999292	3856168
Compound349	8.501	443.197	[M+Na]+	443.201	C25H24O6	1677.4	443.19711:91974288 444.20046:26131728 445.20382:3889422	2.27025e+08	263583424	270420032	368076032	371497152	275565184	278028320	400086432	392035488	403406944	376325696	320051872	329927072	410172320	410053664	296042240	268652736	319754432	327078432	427125152	450459328	431553568	446027008	262484304	275066528	283045984	287398144	499643712	523180736	313774240	314255808	481962720	487126048	300818816	315979776	506315200	497085312	509915008	516635008	286940736	269843360	278545600
Compound350	5.154	455.173	[M+H]+	455.175	C24H32O7	4.9	455.17349:786938 456.17684:346824 457.1802:964478	512445	280942	242846	1694433	1123171	555737	482298	1112044	813432	960235	902474	771276	894234	737220	1020796	543840	397673	153195	220084	1425901	1396312	680912	1682032	547297	724627	246546	449472	404249	311288	602325	679448	429367	602855	312455	502455	1565858	1172071	1781832	2219251	480657	359440	721907
Compound351	8.972	329.167	[M+2H]2+	329.169	C20H24O4	63.31	329.16669:21972400 330.17004:4657854 331.1734:4125455	1.75473e+07	52253188	72404656	8256322	8260667	47510824	45744480	4946342	4824118	11182503	10565173	47362448	45996196	9409873	8128375	42085872	44280756	27803616	27691856	8458555	7815077	403667	2299895	28592346	30261504	43859156	42729300	1712885	1731908	28928850	28770560	2237192	1513714	31007966	34878132	1544578	1436334	1383400	1600904	54462776	62097420	38191116
Compound352	5.308	383.125	[M+ACN+Na]+	383.126	C20H24O5	19.51	383.12469:2925514 384.12804:784095 385.1314:394663	1.77877e+06	2469082	2126126	1127018	626097	6495292	5413402	1155068	1393837	2423713	2194922	1268963	1608796	4882000	5082479	5613756	5197848	979215	478956	190332	349256	1848618	2920684	10257426	12138075	899347	1232944	3303564	2787151	5160548	5225378	3310744	2819213	1144552	1143180	4018468	3061526	1956277	874893	1372549	1203880	68015
Compound353	4.986	415.211	[M+CH3OH+H]+	415.211	C24H32O7	19.35	415.21124:854132 416.21459:254442 417.21795:93058	724751	307882	179295	2426670	1222020	959279	1044177	4274684	2971326	2970560	3313628	118114	114769	6088120	5870404	431261	384459	108196	156778	1141705	1285622	946913	1233447	135132	562384	51863	218237	1194668	295978	1342791	428510	2043325	705749	78092	99808	1134568	765501	904090	944188	106396	86922	59035
Compound354	11.283	450.257	[M+ACN+Na]+	450.251	C24H32O7	117.92	450.25717:11990283 451.26052:5106859 452.26388:4630177	1.96474e+06	404829	657983	316293	1037741	269169	214602	1559212	4880458	1243180	17226	337023	854300	640146	2692783	163991	306803	1722.63	1722.63	272702	1722.63	2842852	12862705	346801	362200	314732	354721	7561043	30812096	2248004	2039518	11901106	23116532	4207620	1839920	8099143	25154914	10890054	13984607	2643883	1951833	1415471
Compound355	0.978	327.161	[M+Na]+	327.16	C20H24O5	9.95	327.16107:877339 328.16442:667665 329.16778:867435	295666	7215	34534	442940	103671	67916	96854	827463	656347	704352	647989	95000	93946	559087	354356	68086	75203	675722	684409	1076534	870331	953962	952984	329482	157491	12948	42327	1252972	1424757	45204	122579	1092587	1474508	10758	26581	2098959	1999910	1085180	1646714	23343	86115	19580
Compound356	6.086	390.233	[M+CH3OH+H]+	390.228	C22H28O5	15.29	390.23251:952797 391.23586:0 392.23922:761024	993765	1723479	866849	1996063	518835	3667032	1927328	659142	843709	1029054	1187588	599902	1250054	684781	1495398	1636652	2148513	1279524	800809	525646	1203063	1552210	797078	1958807	1326354	1159288	744857	1505352	783139	1072634	1543614	929803	1220064	612404	1025642	418308	1040948	643929	636554	769480	732303	5424988
Compound357	10.033	750.37	[M+NH4]+	750.385	C42H52O11	27.65	750.3703:1362853 751.37365:548588 752.37701:0	3.78271e+06	7148142	4067001	5488602	6171903	5389219	5864954	6006232	7152482	4401444	7105659	7031602	3683446	6179926	3789748	5115695	4271541	6045094	3900597	4169476	7648910	6439944	6704592	5321118	6288855	4629002	5546869	5566275	9372315	6246308	6774908	6496524	8458547	5088186	5719535	9516411	6685662	8098505	5840666	4069355	4768017	4803953
Compound358	6.797	401.153	[M+NH4]+	401.152	C22H24O7	901.11	401.15335:95945384 402.1567:27653254 403.16006:5981274	7.32919e+07	122274704	120018920	13312959	12913314	125570104	125693016	47072560	46187760	25564024	26802534	140048384	149225424	97650000	101601176	131816128	131495584	175114272	170658832	22891624	22208480	79861992	83836512	293225568	301690880	87336296	91265160	77992128	76799392	166302768	171055888	129018560	118633744	93602144	94330592	122442120	117108232	33494310	32285940	198020384	191472736	176366256
Compound359	7.573	395.174	[M+H]+	395.178	C22H28O5	16.49	395.17429:1207792 396.17764:113337 397.181:308734	2.17518e+06	2260272	2498846	5686836	3102104	2869650	3422466	7096014	7770269	6471342	4251196	4741109	4701334	5600470	6834422	2069828	1955297	2884480	3751296	7028554	5180856	5143538	6083606	2418456	2361847	2642680	1873790	5084402	7058440	4222354	1812564	3453416	2979514	2068187	2304338	6571870	6588057	5643002	4168736	1937764	1349639	2280964
Compound360	5.289	179.031	[M+H]+	179.03	C9H6O4	10.57	179.03091:7297188 180.03426:4115694 181.03762:1849229	1.05066e+07	29060210	26282670	3083910	2511275	21832098	22671454	2038233	2793184	2782871	2873685	15104462	16603606	5290893	3252849	33026452	22363938	19622094	19296702	1778349	3221625	2017958	3171760	58789432	32546754	17219708	18905388	2057084	2947061	20665824	22294952	2722112	2651108	20630214	33921640	4617544	3411250	69038	1682375	28811024	26888718	19915640
Compound361	5.12	209.041	[M+ACN+Na]+	209.04	C10H8O5	188.16	209.04134:171385888 210.04469:20924500 211.04805:9617909	1.24071e+08	748489472	783515840	17930364	17954118	8194656	9422364	19018638	35590564	460533760	461982720	107436672	106841024	358288448	358963104	36272952	31667152	74899824	73328304	6191458	31341796	66720472	67681136	52242548	62994688	55313720	59744156	56373824	64186080	66291800	61198564	95846608	41755488	73518800	76159872	11492069	60593512	16614182	57214140	60186504	65550576	645567360
Compound362	1.082	226.067	[M+2H]2+	226.071	C10H8O5	136.15	226.06732:42229400 227.07067:22044336 228.07403:6855202	3.11638e+07	23733124	22947318	54256316	57766104	53367196	56624260	66995408	64667084	36354544	31617206	30181654	33217312	43597592	43988516	46916588	48242512	16744385	16268014	16607069	16586568	79204088	81743912	48910404	50674044	24379020	23670550	65265128	68465040	40441468	40110800	74991720	71456392	29726794	26577692	73656552	72981928	63552524	63181552	28777236	26465852	24810600
Compound363	12.037	548.22	[M+2H]2+	548.228	C29H30O8	5.95	548.22046:420002 549.22381:0 550.22717:0	57864	145373	1771.9	1771.9	177476	1771.9	1771.9	1771.9	1771.9	1771.9	1771.9	1771.9	127825	1771.9	1771.9	1771.9	282150	142653	310442	1771.9	1771.9	1771.9	398611	1771.9	1771.9	17719	1771.9	295912	1771.9	213377	1771.9	216275	788648	1771.9	346625	315736	206702	1771.9	358652	271865	1771.9	1771.9
Compound364	10.437	831.596	[M+NH4]+	831.575	C25H40O4	258.99	831.59564:877067 832.59899:0 833.60235:0	316115	9701.06	4815099	592220	169453	170239	225677	444569	130648	727697	528531	97011	829793	712761	2023222	822378	582959	589097	160028	239015	419442	879036	1824780	113916	338827	338342	355433	807152	326953	394096	687366	743295	1525721	955038	114221	177441	552697	240437	294723	205001	276373	9701.06
Compound365	8.967	288.154	[M+ACN+H]+	288.158	C17H21NO3	12.24	288.1543:2438505 289.15765:1589273 290.16101:1579657	2.68321e+06	1429500	1352556	2426980	5324539	1319112	1593800	4871242	4726150	3464339	2201923	3031880	2977601	3570350	2376262	2797391	1959978	2496016	4634853	916771	3370664	8930649	9448399	2923766	3924101	3707418	2049059	10280587	11141407	2197006	1936104	9971896	10163989	3229545	2729596	8390614	9977798	7166522	7982060	4643944	2101541	4422471
Compound366	6.901	177.051	[M+CH3OH+H]+	177.051	C10H8O3	66.54	177.05095:68786024 178.0543:9360251 179.05766:1955198	1.01504e+08	92078944	92902600	288626080	282156544	88621800	87384712	180418272	181861312	157586160	164140720	181124624	177075568	226804192	221265856	102653112	103730128	104557304	103030944	227764112	218409952	193459648	177493696	143480400	144254096	56858904	57093712	117006296	118068944	77963632	114254776	216927328	232660896	96819664	94715072	163310352	163513536	308178368	306408480	66530400	66461328	137387808
Compound367	6.75	177.161	[M+H]+	177.16	C10H8O3	42	177.1609:5932398 178.16425:1091721 179.16761:762114	8.80167e+06	24514046	22495792	5560720	6265979	15461593	15007052	610583	651212	985404	1924221	25665082	26444236	770920	880211	16813698	17504930	22080400	23799558	6501014	7623082	1048116	623808	17061816	17055152	25235580	27614088	1065899	811940	17596564	17284118	1095209	458434	23281346	22515166	963571	362787	918442	574753	20186734	20239784	21324900
Compound368	7.915	353.057	[M+H]+	353.06	C19H12O7	23.47	353.05661:6389510 354.05996:1277338 355.06332:389694	7.92817e+06	18172728	16042346	4924693	5713576	14880964	15202544	6448500	6253130	7257844	7022785	17432020	15858159	7301827	7462562	15485124	16074117	18888724	17144102	5346922	5031030	1069044	892043	15979680	16458209	18305660	18823488	1922224	1552981	16271133	16076117	1295027	1135513	17797632	16005397	880032	958619	424507	178388	19009374	19052094	16534321
Compound369	1.081	177.036	[M+H]+	177.039	C10H8O3	27.84	177.03619:19801788 178.03954:4182910 179.0429:3214004	1.34553e+07	26937788	28645668	6917607	7066504	34433868	36223124	3995460	4330119	10646032	11544636	21170400	19832750	10337980	10513322	33914508	33486514	30207418	28828368	5609776	6148932	656635	1542709	38544444	40976740	42824000	36040892	318912	1856706	43785132	39739316	1179168	715633	29547298	32046254	870407	1894704	729212	1395247	30315770	42850832	27206312
Compound370	8.855	223.06	[M+H]+	223.06	C11H10O5	11.08	223.05972:2964398 224.06307:0 225.06643:1446372	4.78737e+06	2420564	4017847	6544188	7340989	6073006	9254478	9822071	8255558	5757971	9233780	6787290	4919964	9372417	7694912	4672632	8265702	7359828	9749273	6015758	6470226	6799781	9952455	5845903	10629418	5133488	7761695	7758728	9449244	4147132	7318307	10861594	8765959	4536434	8720279	6392321	10654042	15739572	17501032	6505058	6626950	5972554
Compound371	6.378	316.196	[M+Na]+	316.191	C19H22O3	19.86	316.19614:10787629 317.19949:1988241 318.20285:1040450	8.69771e+06	12468225	20904380	17166478	17929590	24530142	11383855	15943005	7928372	12270863	15803098	5148606	5588122	20280164	9862982	15130795	21538426	20522632	9150091	15660505	7165399	16321052	6496498	10237727	3037826	12295731	11873935	7527889	5896590	6178694	6181692	3619759	6971724	6859514	8681124	9335589	13077808	6840974	12357338	8594218	9020003	10704387
Compound372	4.847	265.1	[M+CH3OH+H]+	265.1	C14H16O5	78.35	265.09988:24210270 266.10323:22850424 267.10659:3717587	3.74743e+07	50128624	43062192	20624936	28290174	129982440	116221840	42130992	37635128	20460914	18277594	302965280	96990896	35569596	28334666	70469792	55958652	64506936	2785624	20040400	15196430	65582904	64459184	77177944	71498432	117197552	122094776	48245884	47305120	85226576	73067200	66601112	16867020	22699604	21793112	36315672	43004180	32119602	35227056	50232464	65181600	130481344
Compound373	5.343	193.167	[M+H]+	193.17	C10H8O4	54.5	193.16672:54514372 194.17007:9145557 195.17343:807124	3.91236e+07	79890520	78520152	21237534	23090752	144348032	145227264	23304426	24175708	12286766	13061413	18996864	18124612	22934644	21581312	80904312	82659968	29034832	29011954	6362280	7986153	24774274	29398622	77623392	87486224	82522824	82052256	26502132	26564430	99147232	100080256	27370790	26095794	160338656	154135968	17922190	16316555	14466345	10887491	98187776	96610384	57876828
Compound374	9.346	346.732	[M+H]+	346.777	C9H6O3	988.63	346.73233:59071 347.73568:0 348.73904:0	9765.4	78255	7081.11	7081.11	7081.11	7081.11	7081.11	7081.11	7081.11	7081.11	7081.11	7081.11	7081.11	7081.11	7081.11	7081.11	7081.11	7081.11	7081.11	7081.11	7081.11	7081.11	7081.11	7081.11	7081.11	7081.11	7081.11	85759	78387	86942	72787	7081.11	7081.11	7081.11	7081.11	7081.11	7081.11	7081.11	7081.11	7081.11	7081.11	7081.11
Compound375	12.279	549.278	[M+H]+	549.282	C33H40O7	10.31	549.27808:1056498 550.28143:0 551.28479:0	749742	975345	215981	1313782	2431220	1404710	1108917	804811	1459639	1324843	413837	534190	467780	443517	1855269	824479	657687	1053729	2105203	225930	750727	1254631	925062	1431925	1686098	442542	866079	254164	1749194	343136	1034386	492928	693832	518134	631810	760291	2677963	913462	2016566	1850881	696978	3026400
Compound376	5.791	288.08	[M+H]+	288.079	C15H11O6	46.23	288.07999:3181406 289.08334:1152394 290.0867:13079699	3.03712e+06	1722895	2246298	4570932	4258120	3904348	4058236	2892034	1388493	6225596	5505114	3441464	4912300	4688412	3024706	2210582	3539922	2433589	2517930	4781432	4403710	2708222	3365101	6465524	6169731	632190	235051	3471833	5826506	6740576	7773284	7667027	1961264	3435526	4045730	1666002	4117698	4018767	7479629	1495739	1728054	15903934
Compound377	10.238	303.534	[M+H]+	303.53	C15H11O7	1177.44	303.53403:144671 304.53738:0 305.54074:0	12168.5	240537	6043.74	6043.74	6043.74	6043.74	6043.74	6043.74	6043.74	6043.74	6043.74	6043.74	6043.74	6043.74	6043.74	62158	6043.74	6043.74	6043.74	6043.74	6043.74	6043.74	6043.74	6043.74	6043.74	6043.74	6043.74	6043.74	6043.74	6043.74	6043.74	6043.74	6043.74	6043.74	6043.74	6043.74	6043.74	144103	64403	86288	6043.74	6043.74
Compound378	8.939	478.254	[M+CH3OH+H]+	478.262	C26H43NO7S	14.27	478.25369:885712 479.25704:3465626 480.2604:884670	428503	840704	188993	555000	857847	278591	215722	1020068	353813	382475	1810968	175598	253817	1798987	1102949	474741	204822	660352	316205	244514	220458	732458	763612	157119	427847	212060	1330366	2435858	1775941	20433	470820	3910068	3263724	126575	116581	2310322	2199561	528381	896037	183223	139217	489560
Compound379	6.441	407.126	[M+NH4]+	407.126	C22H24O5	12.21	407.12613:3029778 408.12948:970931 409.13284:318489	2.90243e+06	6629949	4033122	2402165	1677041	7402308	7310464	1676051	1854453	3384896	3285452	4596966	4195726	2288914	2006356	7250484	6825212	5617917	5055260	1630683	2106284	448530	385173	9279879	9217079	5030028	5037555	476562	686713	8094676	8118396	413232	493400	2173849	2563508	289247	445061	336809	584225	4588810	4882414	5804748
Compound380	4.224	313.113	[M+H-H2O]+	313.11	C18H16O5	16.87	313.11261:1848448 314.11596:724040 315.11932:472480	1.54202e+06	130635	398786	544505	2508325	860912	550623	7098440	6671475	424806	1319034	120959	271938	388757	754667	381317	572407	158635	35484	588884	48154	14392458	13784171	5963762	6341738	70237	147929	10429773	15665643	4587263	2757327	4530746	4815752	142117	206263	4998653	5885352	6029544	7054398	307632	457924	333676
Compound381	11.795	373.325	[M+H]+	373.345	C20H20O7	10771.9	373.32516:182205568 374.32851:28895548 375.33187:4109522	3.26921e+08	864816704	819477184	763376576	713234752	755431616	573384704	582726144	705105088	501663488	631453760	625582784	652660608	657801024	602577536	641228672	299085408	537786880	550726592	363061216	367140512	462323744	428467040	519174688	473770624	433010080	435821216	346360704	390209952	494204576	463810368	355048512	349591840	514608672	568235648	346515904	347769440	375630496	403892960	589025216	576548288	619430848
Compound382	5.026	283.101	[M+Na]+	283.1	C17H14O4	21.32	283.10062:5894460 284.10397:1281443 285.10733:1101932	1.16066e+07	12409791	11594383	13254589	12835976	25925348	26100662	22158362	18671104	11662296	14283766	18338234	19487684	15976361	16430227	21062498	22251792	10763863	11474151	7545012	8219394	22721884	21967462	22654332	27330190	9512308	10798727	24163422	28775448	20226016	20059600	28684730	29055336	11158404	11367652	31414614	31012358	21242886	22870166	13399958	13392154	13131357
Compound383	8.511	351.08	[M+H]+	351.083	C18H16O6	16.47	351.07965:1064316 352.083:273295 353.08636:1400300	844829	1965580	1018431	815213	1117044	606029	1697381	1369338	1362216	2725212	4026616	731214	2265522	4258615	4868976	177571	224754	1581304	1527524	411941	509959	98300	156745	2384152	1159175	2548097	2900800	145532	277880	727228	1640754	4248.01	232875	1296370	1890424	42480	56951	4248.01	4248.01	865962	282518	1188382
Compound384	7.232	337.063	[M+Na]+	337.063	C17H14O5	13.28	337.06323:1685787 338.06658:229437 339.06994:311031	1.6692e+06	1889609	1499621	973869	996952	1568354	1472787	1111654	400988	964249	909470	3317572	3289731	620159	621939	1390329	1623665	2703056	2640811	1958070	2228463	739202	657783	5250588	4958304	2137150	1592565	2355674	1963985	2647543	3482844	792812	821922	2037403	1758466	1848272	1526703	65226	92107	3606403	3392584	3998246
Compound385	5.402	253.091	[M+H]+	253.09	C16H12O3	25.03	253.09062:15790856 254.09397:1935963 255.09733:4264970	2.32953e+07	45416432	41941684	14327712	14672313	64733888	59496852	43551320	48783692	13742722	14457424	20055776	26786828	19991036	19383574	62632940	64739564	34868068	35873856	16828634	12721630	25984476	30124964	26740832	33371614	39662580	40689636	22245970	22861658	33312376	31804414	33156882	32583122	64386472	50489792	21358350	24316554	34949872	35403648	88780360	82526880	53094916
Compound386	7.81	285.176	[M+H]+	285.179	C17H16O4	25.23	285.17639:5430386 286.17974:1664359 287.1831:2233134	5.5492e+06	11472191	6845963	5146112	3153680	6920630	8801013	2566425	1566136	5646188	2910154	23292068	22951452	2251970	2558762	12196239	3869645	13465337	13923575	6892755	7282157	1130446	4591148	8008533	5077116	11757982	12768336	5155564	7334628	9332615	12570672	1666890	5472000	9264605	14304615	6381388	9753204	2133200	3652078	11971699	7641816	13038262
Compound387	6.838	411.098	[M+H]+	411.1	C20H20O8	277.55	411.09775:1214732 412.1011:332375 413.10446:657694	1.18396e+06	1064796	1212520	944314	1729498	3655017	3772520	418076	320079	1849164	1656040	34299	1486484	1609345	1737265	1583056	1053425	3173382	3236033	993152	1860084	255319	91377	2862324	2989661	38378	308091	207112	72206	3236886	3085822	2580.56	120932	78009	125414	66049	54125	25806	43262	9113778	8585001	4677158
Compound388	7.149	375.101	[M+H]+	375.1	C19H18O8	81.69	375.10123:14891510 376.10458:3688648 377.10794:536278	1.84513e+07	53593072	50620604	10428751	10125829	31115052	33545050	12296046	13301616	10318240	9925649	52888980	52954512	12482285	12232651	38650796	38454340	50594360	51498216	8321814	9351254	4071115	4382306	48155588	50643416	41037060	41057412	5820525	5247118	27397366	27166310	2970790	3115882	33242602	34251548	5456933	5764415	2724253	2523188	49349552	49889772	38258276
Compound389	5.072	375.11	[M+Na]+	375.11	C19H18O8	19.13	375.11014:1397198 376.11349:2795722 377.11685:1158380	883986	154460	129780	1240442	289925	327155	834134	2041214	1102506	116883	407751	212578	578684	471925	702283	138908	531572	508719	190134	58386	54679	7748790	7781232	508944	943486	600653	437538	2690251	4722327	1147302	511046	4764420	4040939	692483	152648	7054236	7134420	5890628	5509498	109615	101431	2332843
Compound390	7.653	353.045	[M+H]+	353.042	C17H14O6	13.56	353.0451:812368 354.04845:189985 355.05181:0	1.04449e+06	1999136	1938316	379782	312929	1339914	1308430	491446	478009	339670	311506	2586034	1914935	424845	431576	1605615	1575726	1148934	1069689	256654	335051	715992	608066	1948126	1902790	2689784	2662820	3105557	3043362	1851963	1748224	3197548	3290772	1285808	1592528	2546500	2107970	36843	22155	3359108	3369398	3059413
Compound391	7.023	317.221	[M+H]+	317.214	C18H20O5	28.31	317.22101:1924440 318.22436:1192657 319.22772:0	3.77947e+06	13245646	12748690	6801330	833782	9945765	10457227	885238	1193299	391179	391637	2611279	653132	423695	453489	8979880	9269220	7376224	2006898	764821	5137914	1828472	5337819	11272661	9869559	12530761	13421809	2559068	1522047	991357	7378296	1571599	1626802	11526228	11778596	906563	5778916	984177	921780	12160954	13628057	1274800
Compound392	11.424	403.274	[M+Na]+	403.268	C21H22O8	228.19	403.27438:32729842 404.27773:7983152 405.28109:1874001	1.17338e+07	1175963	50593728	62812720	2700754	2469493	17871268	19342796	1152820	3327485	4704806	6202454	45892828	49698484	4241840	3790427	402193	1326543	9481765	6980214	1370228	536114	243310	909647	3587390	3442745	23107264	25134182	684448	455921	52387228	55230980	260691	380665	28699048	24221158	5258344	7837070	20679.2	265914	31806882	47467972
Compound393	11.598	759.303	[M+H]+	759.314	C22H24O5	10.99	759.30298:253447 760.30633:0 761.30969:0	31398.8	417840	16973.7	16973.7	16973.7	318941	177380	16973.7	16973.7	16973.7	174498	235215	16973.7	16973.7	16973.7	169737	16973.7	16973.7	16973.7	16973.7	16973.7	16973.7	16973.7	16973.7	16973.7	16973.7	16973.7	16973.7	331693	16973.7	16973.7	16973.7	16973.7	16973.7	16973.7	16973.7	16973.7	16973.7	16973.7	16973.7	16973.7	16973.7
Compound394	7.919	331.075	[M+Na]+	331.076	C17H14O7	2865.02	331.0751:628076544 332.07845:143038304 333.08181:21089872	8.06754e+08	2265926912	1972603904	299165696	310426272	1630775296	1632035584	297124704	300806336	371660288	373062720	1843200384	1698820224	383683488	384208608	1712049152	1791776128	1947934080	1782895232	277866656	269560192	35153900	33396298	1768910720	1821737728	1899670400	1996102784	65109920	54724540	1645826048	1667931776	48477548	43632020	1840568704	1717717632	40380284	34671976	23408908	21971612	2087116288	2148907264	1842974592
Compound395	10.491	373.303	[M+H]+	373.293	C20H20O7	885.42	373.30328:51724952 374.30663:18643924 375.30999:3039216	2.84104e+08	191093216	395806080	361213600	796630400	220819776	464029888	445002528	201436144	452565024	463570464	265760576	449140608	472627712	255670752	433868896	464295264	510859072	488436896	509498688	495094944	464961760	528517184	272533440	534894816	498238784	485795328	561684032	257666704	257883696	485247328	528011232	547602944	430179296	523976832	230065136	565598912	522981472	502961056	262578112	488477888	424031136
Compound396	11.759	439.262	[M+Na]+	439.248	C27H34O5	43.15	439.26218:4712859 440.26553:2219264 441.26889:1304431	7.117e+06	8347497	11454688	8620810	14227772	15382430	10723985	10712882	10675948	7189299	9390585	9845272	10830429	12012324	10268065	10004523	11760664	6238605	13936042	19118604	12566102	14111865	12660748	9163862	16512019	6954049	6918878	10928128	14437414	10457980	5794336	13468832	9415857	15403553	7379512	9006800	12518514	13766722	8542942	11894462	8277886	13195200
Compound397	10.272	371.19	[M+Na]+	371.19	C22H26O5	18.87	371.19016:6509286 372.19351:1206495 373.19687:874526	7.63037e+06	24786420	14160655	6284823	6894775	18171008	16443691	15969705	5630857	7916454	6087636	10351399	14254686	5761700	6133601	13789926	14068277	25045620	6569140	2167583	5455106	5919101	5907554	30143948	16095022	11080494	8097827	6201596	15137326	7937846	12098354	3908366	5970294	9026483	12748393	3985891	25628836	6497636	3901570	10919999	10531686	11713092
Compound398	9.313	283.186	[M+H-H2O]+	283.186	C17H14O4	31.17	283.18555:13026720 284.1889:3929051 285.19226:2460519	1.18382e+07	40152108	43934784	5234702	3502553	27288150	27956478	8820817	5246242	12307218	4821506	14414535	9319441	6100456	4428714	27372714	27153534	19154566	11779812	8412984	5035954	4957886	13330465	8974718	10474339	24537924	27999312	5336562	11854108	22367800	23543208	6622276	6830182	31838196	30458468	11115218	10855255	7542912	5770008	31955834	33622464	83890472
Compound399	0.972	267.104	[M+H]+	267.1	C17H14O3	12.88	267.10425:7233042 268.1076:795315 269.11096:434957	1.54085e+07	7251540	7341384	35250004	34501700	12320418	11663462	36718480	35087068	16508492	15372784	28125592	24094704	21803390	21522716	14526215	13982791	6090701	6010212	13449565	13073885	68199760	61528768	40448480	41170032	9041414	8536872	34499672	33322436	38430576	38521212	56456960	54751804	13943752	13047734	47654072	42528192	60845580	68608096	8421434	8027292	15398818
Compound400	1.029	327.085	[M+H]+	327.086	C18H14O6	36.6	327.08536:3439782 328.08871:538125 329.09207:358378	495240	57062	1531.84	21067	70653	188545	20873	562376	23190	44699	36987	15318	60997	155706	274272	41396	148293	55696	27729	81889	179338	1165856	1187585	148514	59176	101365	42489	333326	180484	135262	61900	5391878	293858	38103	195678	223700	128176	215143	1458944	2076540	1940630	6366234
Compound401	4.862	329.165	[M+H]+	329.163	C18H16O6	35.19	329.16498:8548918 330.16833:1862444 331.17169:1225859	1.25776e+07	2544486	2800610	31166664	29227064	3851228	4504800	36495532	36565016	13032005	13083679	9687311	9641899	18419204	17618424	5613420	4713174	1863242	2883222	6582938	7191914	49723588	51322296	44875264	43553928	6576089	6356213	34933056	37162232	19426474	21778382	34722352	32547546	4464551	2370216	28264166	31598742	47709016	48905196	4086232	4265670	9768369
Compound402	1.134	299.17	[M+CH3OH+H]+	299.171	C17H14O5	81.3	299.16983:72890144 300.17318:15833927 301.17654:1322031	4.52356e+07	26760880	26969140	100243696	149817792	22947080	24000184	86326976	87581472	50751108	48472468	12211260	13768308	65216876	66620052	34992600	33031550	13998223	12132267	20769832	20771148	292630048	283541280	53964072	94396432	25025906	23744236	127854768	142505072	8430393	8508194	142566960	139539088	41022600	39087436	92691688	85880288	193711232	178189568	22434678	21132636	15124821
Compound403	6.728	271.092	[M+CH3OH+H]+	271.09	C16H14O4	26.63	271.0918:5521266 272.09515:2228111 273.09851:2966420	7.80256e+06	12659762	14559781	8404124	6263499	9377719	10761345	6948930	6957418	6502326	8356260	15336687	15294187	8765858	7182107	12109431	9659803	14047149	16240912	4903082	6765704	5055984	3998684	20132620	22173988	10430886	11249184	2060253	4142495	14761512	16749175	7156034	5735447	13407568	13115376	7916626	4065660	4140882	4307024	17389880	19635400	13347234
Compound404	0.935	269.049	[M+NH4]2+	269.05	C13H10O5	18.98	269.04926:4800138 270.05261:311488 271.05597:189676	3122009	5443335	5736123	3939750	3731896	6064999	5420744	2986972	3348976	3554276	3986065	4440265	2149004	3745847	4119674	5713532	5648630	3767952	3870966	4511934	4607850	3727393	3308880	3757098	4183788	5489522	5234394	4999346	4715526	4722166	4914024	4851544	4012542	8692408	7293558	4045007	4457695	3380072	3379904	6553674	7109262	9590628
Compound405	1.084	234.084	[M+H]+	234.077	C12H8O4	75.07	234.08385:23049472 235.0872:30478746 236.09056:6495861	2.08656e+07	20279456	21735900	51622752	52636744	26414608	29103062	47736484	47277032	34128368	31736010	23420832	22481862	37146540	38559908	24480344	23759438	17509852	17578824	17529022	19083632	57480052	56957832	36510256	38413968	18811428	18273618	31107360	31274374	27512490	28078590	41332372	40229292	19875418	17900460	38240276	38777408	58324424	54524752	22184446	22930048	30839016
Compound406	7.862	591.211	[M+Na]+	591.199	C17H16O4	7.69	591.21143:921262 592.21478:307953 593.21814:352512	413616	1335118	1180436	3728	5166	870416	930718	35133	4090	56617	68117	306.395	88232	17433	306.395	1241054	1204547	303844	460295	3064	306.395	306.395	5438	78032	5956	2516790	3277304	68364	306.395	144331	266777	6657	5435	2881828	2872687	306.395	7798	104406	306.395	2273070	2413326	1027928
Compound407	5.106	285.116	[M+Na]+	285.114	C17H16O4	22.72	285.11597:6262766 286.11932:1787419 287.12268:1438836	1.15261e+07	19095204	20498476	22064514	20978870	16488779	20365066	29342228	25068912	15827911	15884082	6773104	6304656	25210798	27158340	18341016	17441708	11524952	11146358	22041552	21412330	23615240	21140684	13614113	17253270	15620728	17393410	20561624	20767046	15053004	15391769	28531506	30667192	25985622	26697022	18206852	22240046	14721800	16240032	8240475	12718081	8962411
Compound408	8.725	369.054	[M+H]+	369.057	C17H14O8	9.55	369.05432:1380650 370.05767:255094 371.06103:3801618	1.23678e+06	5110421	2375357	1024457	875961	3043017	1649834	1924370	1846910	849973	727101	3167641	1491178	1012471	963426	1255297	1145174	1888155	2028901	955867	916990	1350799	1032489	2925801	3048549	1441139	2398605	3125670	3415337	3660472	2132946	916729	875769	756070	2117387	1883381	3848794	636635	672298	4457758	3972294	561726
Compound409	9.414	359.22	[M+H]+	359.22	C19H18O7	22.16	359.21957:4552798 360.22292:2072841 361.22628:16181861	5.07371e+06	14044685	5615139	6866509	8365723	5746302	4782771	9118767	10609744	7578013	8101095	6578338	6632812	11184282	9115772	4574090	6761430	5220758	5895256	9186065	9479968	10634336	10100544	6506144	6253077	6244648	5552575	8209170	7644416	7060240	6527376	8209281	9136009	5769262	6427386	8876462	10113372	8837219	11877766	5170099	5042926	5206516
Compound410	6.913	389.116	[M+H]+	389.12	C20H20O8	47.95	389.1163:9498128 390.11965:2077160 391.12301:0	1.01395e+07	35530248	34756424	193599	7272010	22174748	20861948	726899	718443	5574200	5308014	8594020	8825051	6884254	338538	29243528	28866474	24720234	24236190	5913206	33695	350290	597880	10259985	10336355	44544880	46242740	2036156	2158827	10014953	8606390	48722	96081	45876204	47560808	1482718	243352	320041	296120	45142824	46608952	27035664
Compound411	6.38	403.132	[M+CH3OH+H]+	403.13	C21H20N2O5	47.36	403.13232:7836991 404.13567:1933614 405.13903:3280009	8.56127e+06	17407396	16993786	1826350	1780148	13870983	13372967	3160040	3296223	2243842	2105652	23579586	23991740	3834064	5573987	14864171	15643843	18780068	19630166	433702	2131502	3712203	3162288	20414890	20684114	15756404	14040934	4329102	5374600	20937704	20720850	5173217	5212643	18139498	17781742	4246406	4642740	4213241	1621563	21298778	22222250	30184026
Compound412	6.728	767.218	[M+H]+	767.231	C20H20O7	1437.46	767.21808:1100941 768.22143:607053 769.22479:0	400938	67388	64933	357376	151353	251381	112870	448309	665230	783217	670348	1040056	977671	791885	722964	313456	280625	1376832	1430042	161554	120178	50720	487.262	927970	1030509	106415	213230	487.262	487.262	856854	839891	487.262	9418	185481	52885	487.262	487.262	487.262	487.262	468504	261247	363876
Compound413	9.942	403.205	[M+H]+	403.205	C21H22O8	15.6	403.20538:1118966 404.20873:1197428 405.21209:688847	2.99741e+06	6353783	5147046	5478928	4646100	3896396	2049986	3838417	4528048	5244416	4480310	3577274	4417473	4074254	4670202	3921236	6320366	4328706	4062470	3617679	6398315	2371972	4143739	3684266	4951160	2732812	4749376	4242426	5432472	4311999	3931181	6755856	5938998	5488738	5301456	4960686	5014571	3922930	6289268	5667815	4979014	4219423
Compound414	4.312	375.119	[M+H]+	375.119	C19H18O8	5.91	375.11932:787623 376.12267:0 377.12603:0	590528	1778999	2311883	249105	183542	836794	750796	192139	281805	79053	92062	495047	184514	196751	317674	664709	421315	397798	321705	22837	177835	465595	772390	719909	1538979	363769	410653	479644	784369	363876	287916	451181	1843190	132782	304410	581219	882150	1251731	836134	224862	553486	6861109
Compound415	6.796	383.143	[M+Na]+	383.145	C20H24O6	19.55	383.14264:2884732 384.14599:289986 385.14935:2504525	3.15784e+06	4051203	4275624	2457270	2383545	5575970	5014290	3100035	2602230	1437905	2017095	5032742	5523204	3457547	3949475	5359335	4571175	6740375	6910379	3789351	4139602	3530799	3482263	9544783	9823427	3172400	1889818	3259148	3182284	6581714	6662715	5523410	4598972	3176773	4404829	4297444	4232646	4449585	3824808	8665287	7912196	7403021
Compound416	9.426	453.222	[M+H]+	453.22	C27H32O6	35.99	453.22156:10596861 454.22491:3078514 455.22827:1010995	3.84688e+07	57541896	53624108	61096216	52365128	60518720	85485864	77804360	40954372	55898456	46891548	74894552	53264076	69797104	62486812	47705592	69101960	75073048	54111616	59800352	69517296	50542136	54620744	59980368	45752420	58841452	44713928	66054368	57447872	52215844	46378600	88590144	53094756	51262200	50571220	66078776	83550176	62377404	69314864	47400544	59558716	55428140
Compound417	6.704	415.188	[M+Na]+	415.189	C25H28O4	24.26	415.18799:1320734 416.19134:343005 417.1947:613966	715187	256280	279453	405042	206272	2851196	2579473	663498	211673	1372280	1564346	504996	295327	1523773	1240591	2212170	2024156	108456	350895	691053	996851	855230	894650	4748710	4443926	295946	284074	490879	344436	2457763	2513143	426681	227881	240211	726855	258092	230741	419102	274471	99492	169102	112019
Compound418	9.38	461.186	[M+ACN+H]+	461.19	C26H30O6	74.22	461.18628:14074833 462.18963:13455580 463.19299:3777549	3.03123e+07	34649280	27714420	40745232	54250632	35430156	35505296	49449484	59565548	50010216	49085028	41802996	39785804	52249736	56157868	34825940	36974696	37806992	40361756	53379040	55366624	65968852	70801664	43673768	42461400	39135124	37089640	61816296	73932960	49673076	41792348	49934384	73141568	43777524	39094220	50108676	72348608	66781864	80523472	38790124	35962476	31862100
Compound419	12.265	431.171	[M+ACN+H]+	431.18	C25H28O5	5.06	431.17087:324750 432.17422:0 433.17758:0	47618.8	372231	2280.38	2280.38	22804	51305	72879	65581	2280.38	2280.38	61108	59305	229776	69544	134415	67005	2280.38	2280.38	64193	46438	106551	107736	2280.38	79620	86236	2280.38	94131	396375	358087	2280.38	203385	165402	2280.38	76577	38496	92011	147776	121788	101988	144729	78706	2280.38
Compound420	9.57	447.17	[M+H]+	447.17	C25H28O6	11.27	447.1698:2403384 448.17315:606268 449.17651:238310	4.24547e+06	7889988	3658667	4252019	6226461	6690239	5435158	6994812	8732038	6840400	5910580	6793216	5526966	5536726	7105982	7081658	5467478	5838602	6366753	6521711	7028595	7186063	8336971	7212897	5562265	5935366	4616306	6599611	7680136	8254296	5364573	4923004	9658312	7920124	5322580	5454682	7415219	6636048	9137453	7201670	5038840	4653169
Compound421	7.143	455.21	[M+CH3OH+H]+	455.21	C26H30O7	40.07	455.21033:11683262 456.21368:3942852 457.21704:584749	6.39784e+06	2326066	2135968	8960101	8388042	504560	1356244	24711956	25949278	12323140	11956236	4388079	4628363	15897963	14546387	1504092	1574503	1847156	1817070	9488835	9595577	21821908	22942068	3946944	3421739	1965668	1777036	20664714	19867310	3856156	3753234	20405888	21223010	2818337	2374244	28638404	29560370	38695708	42352196	2014868	2082701	1365016
Compound422	5.886	257.038	[M+NH4]+	257.04	C23H22O6	8.98	257.03787:1366122 258.04122:0 259.04458:2673045	347359	105325	404238	244323	71297	196122	217347	115835	187873	136496	58961	559579	280819	63687	53705	71152	90978	502432	446057	439958	136405	501275	500604	139342	131924	2437144	2571230	450036	622102	941208	253179	123361	163985	525610	423169	214577	250025	284619	265397	371292	150042	263578
Compound423	5.475	391.109	[M+Na]+	391.11	C21H20O6	7.13	391.10938:636274 392.11272:405375 393.11608:196651	724505	1378581	1254073	212087	428115	1813224	1461812	545300	792405	57717	115298	1268552	601280	660307	1014531	1754445	862197	894205	881661	39887	43281	2384073	1509607	1902692	1286950	966650	1204871	1817432	2707901	1485448	909258	953876	745624	727053	899798	2363244	1163154	876924	979931	1016382	1186010	981234
Compound424	6.723	461.137	[M+ACN+H]+	461.136	C25H26O6	339.66	461.13684:841837 462.14019:375578 463.14355:240300	1.2998e+06	3637736	2982954	1124456	1561520	2291132	2837724	3306952	3313641	3313292	3453672	4450170	2750645	2999700	2973536	1979987	2037430	3205218	2860282	558167	1092558	155071	86416	3697063	2968252	1677899	1708429	120213	151864	2164036	1961060	1073836	132142	2889244	2790000	58072	190852	453357	542093	1508930	2356487	1328104
Compound425	6.126	715.174	[M+H]+	715.216	C40H36O11	303.46	715.17395:273103 716.1773:0 717.18066:0	83854.4	98109	95700	562.601	33726	111221	119294	562.601	59213	562.601	36936	65468	167519	562.601	39501	214987	68230	562.601	562.601	562.601	42830	562.601	562.601	408746	186820	190228	115221	562.601	47608	131705	170860	37305	56127	331312	200878	562.601	562.601	562.601	562.601	317271	254406	336602
Compound426	7.657	783.248	[M+H]+	783.27	C45H44O11	48.23	783.24811:180554 784.25146:0 785.25482:0	72805.1	120216	112084	54147	35660	204461	129633	31934	474.964	41590	38733	134990	244504	68144	159207	45964	123114	87204	268083	4750	13024	474.964	474.964	174876	517468	71223	55754	474.964	474.964	396009	139451	474.964	474.964	155829	70418	474.964	33902	55840	92456	474.964	474.964	224094
Compound427	4.787	361.104	[M+H]+	361.105	C20H18O5	14.46	361.1041:785385 362.10745:266748 363.11081:634367	599250	300733	290118	342390	161756	1714701	1041192	1003955	1537830	319198	141322	910716	490630	341370	1168188	243334	70457	229248	138653	76784	2601	996458	1154620	2541661	1762052	840793	813930	1698886	806562	2358994	2586200	671321	1012973	330376	690273	671668	1291681	305972	1195614	322155	532026	2802962
Compound428	4.572	431.19	[M+CH3OH+H]+	431.185	C25H28O5	79.71	431.19025:27233122 432.1936:10436051 433.19696:1216015	7.03276e+06	8707223	8996786	657607	643546	6937785	7519092	9145057	9458901	1410254	1113296	3113888	3234384	2597507	2216055	12680925	13272214	4089492	4386624	162977	27833	238295	102662	8294336	10433261	9543532	10066006	112784	422209	3395777	3347468	317252	255625	9392707	9283817	338892	572803	689903	639935	13205401	13166166	8516043
Compound429	12.309	475.115	[M+H]+	475.115	C25H24O7	2372.08	475.1149:602037 476.11825:0 477.12161:1218241	789670	1322870	1356404	951607	1067922	701903	1089031	1645165	1699171	1977725	931368	2143418	897806	1817939	1301634	2112098	531401	1589174	1092312	1253540	1088839	1043664	2256448	1793754	1145022	2095569	443309	1509876	1097363	904389	1354092	811657	402591	718341	1204138	1361819	2438220	1186318	686032	1759528	909069	538709
Compound430	5.94	421.185	[M+H]+	421.185	C22H28O8	22.87	421.18469:2080732 422.18804:660104 423.1914:0	729941	392384	287213	2802549	2831660	130571	384186	544642	404672	4160596	4100922	75178	496392	7690196	7644136	273496	431591	897511	943385	3275108	3760978	403297	1415004	221505	1243321	1150497	1335466	611842	157730	634476	1056314	1021401	971244	417408	365281	231080	239728	328555	346578	760118	555340	576074
Compound431	4.609	303.1	[M+Na]+	303.099	C15H20O4	44.26	303.09955:11261615 304.1029:1457759 305.10626:448356	1.00652e+07	4032267	1231291	11956752	10048254	9510593	10443557	19534386	23792796	9724917	9742846	7941686	8961089	9975747	9190810	10919456	5657029	5928282	4868830	2806520	3463941	14599802	28741050	22031222	23489560	8978969	8579142	44209560	43956304	17595342	16250865	31887018	30398764	6899157	6545207	35949164	36996732	24647544	16944428	6508256	6234118	78544296
Compound432	6.569	236.161	[M+NH4]+	236.162	C12H23NO2	26.9	236.16083:6589576 237.16418:4544546 238.16754:2492576	1.76204e+07	31504738	35984420	32921326	33606848	17053830	16942544	27032178	26023432	32740770	27650076	22641014	23083146	23063430	24143368	22287306	22957512	11601243	13358657	17685806	18998436	40154124	45262896	23807584	13876370	20055370	19157778	31725106	33128278	20778438	20647516	18759214	18000222	29294420	26295910	34607088	34373520	33911612	31457480	40704768	38087912	22720704
Compound433	11.798	245.222	[M+H]+	245.234	C12H28N4O	210.32	245.22243:68181720 246.22578:17099696 247.22914:23935208	8.2887e+07	245065328	238089136	200037184	199384512	208106160	152703168	150757392	199285072	138265648	173972304	173332176	176034048	173627280	161589232	171805200	74025736	135862704	140623184	78945904	71649136	107852528	107941760	128840560	121914984	103113616	96771160	81591936	82794072	124078408	122684712	79868912	72032136	130589192	139243824	78508688	75701112	76980192	77713240	153297088	145059328	175034496
Compound434	8.767	187.145	[M+H-H2O]+	187.144	C9H18N2O2	21.42	187.14494:11613922 188.14829:2636627 189.15165:1648462	2.53126e+07	46275340	45525212	20764904	26473428	37877460	39156804	44983900	5958540	20381308	19314052	46505928	52426620	20162732	25443404	53881456	46394220	55452448	53679224	29993222	26956566	29615802	24842398	40856476	43059924	35758392	32758158	34703004	39760284	31563900	27677004	34144976	52592728	38408452	57501568	28101788	33331122	36952656	19132582	41739848	43215508	48770780
Compound435	1.14	150.089	[M+Na]+	150.091	C9H11NO	1054.72	150.08875:751349120 151.0921:85896744 152.09546:6694728	1.0166e+09	1020794240	1033246016	1380474880	1191252224	1053567936	1069632320	2051873024	1980694528	1581958144	1536932096	910522496	895274752	1735663872	1418105088	1445725824	1254180096	536190336	544500864	726742208	744878400	4007879168	4023712768	1206591360	1271406592	1059330560	1053637952	2261204992	2408572416	587949312	555682816	2459504640	2474579456	1403866112	1159265408	2023375232	1926697216	3297618176	3165898752	886113856	880649536	750363008
Compound436	5.709	174.052	[M+H-H2O]+	174.053	C8H9NO2	186.31	174.05219:40851168 175.05554:5917915 176.0589:1218408	4.27047e+07	31806438	37872292	95411056	97051696	39492492	38574640	77381776	80133160	72400792	73577904	37211424	36134732	101455632	100921144	36985056	36324416	51103280	51707388	83685256	85629312	121050536	120778728	35864344	35546612	15835518	31038380	131285560	133666696	20876988	22667400	201971664	207675904	66442964	67377896	125871776	127220864	127721816	125290744	13870168	14506557	25812486
Compound437	1.131	151.092	[M+H]+	151.087	C8H10N2O	197.24	151.09212:54427504 152.09547:4333434 153.09883:524729	1.11163e+08	130085704	122397344	153447536	124565696	130888816	127272768	212835840	146974816	158490912	156096976	96884000	99295240	165720960	167262240	155633856	132503656	87958832	64207216	80537680	98535232	421251104	415392480	133607088	140005200	140096240	138868608	204394640	253701984	79850640	78368472	252540304	254701504	178935776	149705248	211229408	200583776	342733984	327282368	57128608	141004448	81223280
Compound438	1.112	464.1	[M+H]+	464.104	C19H18F3N3O6	562.28	464.09991:422607 465.10326:0 466.10662:0	48791.4	152908	132041	1756.58	1756.58	124267	130806	1756.58	1756.58	1756.58	1756.58	77094	139335	1756.58	1756.58	47265	170908	90908	201917	1756.58	1756.58	1756.58	1756.58	1756.58	103327	565186	353034	44497	1756.58	17566	54839	1756.58	1756.58	78281	203114	1756.58	23229	1756.58	22345	223648	157047	44601
Compound439	8.239	547.342	[M+H]+	547.34	C24H46N6O8	9.17	547.34192:244942 548.34527:0 549.34863:0	114302	107375	139172	84465	182933	48987	224052	172650	51008	207828	74595	124775	2760.55	382441	685159	60128	194925	47746	52737	38851	54737	157300	295386	61644	111819	2760.55	2760.55	107578	295407	187385	63679	843766	466358	58349	71966	168114	208340	66402	70331	57586	2760.55	63902
Compound440	10.791	561.368	[M+H]+	561.366	C25H48N6O8	13.92	561.36768:1123772 562.37103:0 563.37439:0	371732	599771	498548	1384547	3215359	626666	154191	192557	323083	398532	426632	838343	398720	151072	455788	113543	232161	227296	177195	267858	824109	377861	261534	320064	319153	204400	317904	11354.3	11354.3	11354.3	11354.3	171247	11354.3	210470	292492	11354.3	702813	760118	127750	301253	213263	11354.3
Compound441	7.654	564.185	[M+H-H2O]+	564.18	C27H31N3O7S	10	564.18542:1330329 565.18877:262773 566.19213:0	995823	2713753	2369151	123641	152169	3858155	3375979	104075	168658	161482	117260	4078453	4168538	96834	54390	1536951	1969537	2111684	36220	320613	335732	38956	2739.12	142856	3224447	3657502	3301702	37601	47576	3365132	3060470	117625	52614	27391	415566	61871	40759	273582	258949	4116170	3461162	2672769
Compound442	7.418	512.194	[M+H]+	512.2	C26H29N3O8	136.06	512.19379:595746 513.19714:180168 514.2005:0	376090	280065	377005	103627	164236	24692	45361	325388	363127	118915	59524	257597	122038	432400	614435	53751	70472	489500	430396	44125	62261	1695954	1543254	82562	58405	1746455	1661704	316752	232629	185200	383206	1600046	1358090	2276617	2176640	904248	848356	1560398	1784228	50772	45262	174767
Compound443	0.986	452.18	[M+2H]2+	452.18	C24H25N3O6	30.34	452.17957:2940514 453.18292:235599 454.18628:0	358380	843.641	843.641	843.641	843.641	38182	843.641	112609	30657	843.641	8436	39055	843.641	843.641	64696	843.641	24361	843.641	44134	94770	843.641	3753241	2910558	843.641	843.641	843.641	55168	4263605	4265890	843.641	843.641	1990069	2298018	843.641	843.641	6751178	5604065	1404357	1123907	843.641	843.641	843.641
Compound444	12.25	274.976	[M+H]+	274.969	C13H16O4	6.37	274.97614:226910 275.97949:0 276.98285:0	29919.2	75556	5317.49	78475	5317.49	5317.49	5317.49	59314	147167	70465	5317.49	82118	5317.49	54384	5317.49	5317.49	5317.49	5317.49	72769	5317.49	60950	5317.49	5317.49	5317.49	5317.49	5317.49	5317.49	99535	242721	190171	5317.49	5317.49	96886	5317.49	61394	66561	5317.49	5317.49	5317.49	86131	53175	139649
Compound445	0.869	303.028	[M+ACN+H]+	303.027	C18H22O4	21.47	303.02798:1475508 304.03133:863173 305.03469:325963	808546	337060	335961	2462865	2069068	1230305	1525769	3518211	3348278	2291269	2230741	631624	378891	2772244	2673998	1290501	1378416	58128	94151	1360007	240694	1586468	1256131	3261323	3194707	557525	418039	907987	1203494	2086056	1699702	1202270	1277045	403419	542489	1491418	1411975	1541254	1122286	190228	166027	134994
Compound446	11.148	397.799	[M+H]+	397.797	C21H26O6	4213.81	397.79929:722069 398.80264:0 399.806:0	406338	13118.2	341894	1396125	545159	385422	224131	1329872	815452	723246	168421	423727	207423	1720418	1189249	131182	338213	390519	246207	835532	1087418	730777	960306	280178	459723	1937828	594242	731720	719120	714103	731659	1205209	1343841	385801	318239	1746850	533177	323416	271317	194769	702616	579964
Compound447	0.913	382.986	[M+H]+	383.011	C18H16O7	1365.21	382.98618:227932 383.98953:0 384.99289:0	39696.4	91856	75298	106118	51451	42834	66269	25246	18289	67532	75268	66391	73540	17321	37459	23234	24360	32318	884.108	52925	133341	145192	141318	53614	884.108	99601	120118	884.108	884.108	884.108	30195	8841	884.108	156864	140853	884.108	27199	83974	50432	77729	69962	34511
Compound448	5.874	522.32	[M+ACN+H]+	522.317	C28H43NO8	11.36	522.31982:1615175 523.32317:441598 524.32653:0	505449	57778	94972	62853	769392	543963	207254	2889952	2069600	5856080	4183668	209290	105843	929682	2662419	516171	160282	90382	140878	54319	65368	69433	92061	387.962	387.962	387.962	387.962	387.962	29534	387.962	145469	44592	387.962	387.962	387.962	52553	64644	1679323	1981048	8511	387.962	387.962
Compound449	6.71	722.294	[M+H]+	722.29	C36H48ClNO12	20	722.29449:425336 723.29784:249282 724.3012:0	340514	1868748	1932361	3073.86	32060	756411	1205747	3073.86	3073.86	77431	42487	313870	330123	39917	3073.86	547744	688384	1067968	945133	3073.86	3073.86	3073.86	30739	1154870	1020464	939918	673304	3073.86	43138	810281	610666	3073.86	3073.86	1957275	1002503	3073.86	3073.86	3073.86	56142	376525	449058	1230751
Compound450	11.208	468.3	[M+H]+	468.3	C25H41NO7	47.27	468.29974:3282451 469.30309:1409368 470.30645:974633	281707	454583	2546.47	216770	213213	240566	208271	268998	213242	2546.47	2546.47	2546.47	2546.47	257827	2546.47	2546.47	2546.47	317963	192352	2546.47	275519	403550	254761	2546.47	2546.47	2546.47	25465	2546.47	2546.47	2546.47	2546.47	261044	2546.47	2546.47	2546.47	2546.47	245458	636012	240872	2546.47	448239	295466
Compound451	11.363	668.974	[M+2H]2+	669	C36H48N2O10	3501.34	668.97382:358597 669.97717:0 670.98053:0	163330	504244	259013	372347	21301.5	549620	497671	21301.5	213015	21301.5	292119	245985	346700	21301.5	21301.5	258904	21301.5	21301.5	242469	579275	428826	333953	249555	398047	337809	21301.5	336581	520230	343498	21301.5	21301.5	385629	742651	363174	597282	388572	21301.5	21301.5	21301.5	382937	21301.5	295780
Compound452	8.845	674.04	[M+H]+	674	C35H47NO12	841.23	674.03986:66159 675.04321:0 676.04657:0	9276.18	107373	6895.85	6895.85	6895.85	6895.85	6895.85	6895.85	6895.85	6895.85	6895.85	6895.85	6895.85	6895.85	6895.85	6895.85	6895.85	74387	6895.85	6895.85	6895.85	6895.85	6895.85	6895.85	6895.85	6895.85	6895.85	6895.85	6895.85	6895.85	94721	6895.85	6895.85	6895.85	6895.85	6895.85	6895.85	6895.85	6895.85	6895.85	6895.85	6895.85
Compound453	7.125	662.269	[M+NH4]+	662.317	C34H47NO12	216.52	662.26898:5762285 663.27233:2546535 664.27569:728259	6.46122e+06	10800398	10797572	674998	452800	9538478	10787408	2230498	2558946	1255668	1128258	11979713	12330524	5448032	4583177	11403434	10831253	15844711	17257740	376251	305250	5505537	4774904	18963618	19625386	11494517	10623420	4254672	4193046	16605832	16284322	9032458	9645551	16752984	17200652	4841241	5037689	1792131	1888250	16239935	13606478	18750982
Compound454	5.208	522.264	[M+H]+	522.26	C25H41NO9	10.06	522.26367:840975 523.26702:184392 524.27038:0	332783	274594	260826	3685.62	52726	239247	77176	42572	165324	3685.62	3685.62	3399840	4597152	3685.62	3685.62	98000	125460	279499	122045	3685.62	3685.62	49686	3685.62	59123	3685.62	157669	70614	212546	296757	1712427	3837978	111413	66379	221816	82700	286658	206304	3685.62	3685.62	78528	101673	68369
Compound455	12.256	668.306	[M+H]+	668.305	C34H47NO11	7.11	668.30566:2371150 669.30901:0 670.31237:0	1.17956e+06	15262118	13565363	7822.58	7822.58	782923	750786	221456	128989	7822.58	7822.58	516201	564570	7822.58	7822.58	608645	584214	132970	81634	7822.58	92392	7822.58	7822.58	623265	286041	178568	1057021	7822.58	7822.58	1023041	2724573	7822.58	7822.58	6213477	5025326	243675	7822.58	7822.58	7822.58	12216446	11674133	19680690
Compound456	11.535	696.975	[M+2H]2+	697	C37H48N2O11	4279.91	696.97461:426660 697.97796:0 698.98132:0	38405.6	704635	322297	32229.7	32229.7	32229.7	32229.7	32229.7	32229.7	32229.7	32229.7	32229.7	32229.7	32229.7	32229.7	32229.7	32229.7	32229.7	32229.7	32229.7	32229.7	32229.7	32229.7	32229.7	32229.7	32229.7	32229.7	32229.7	32229.7	32229.7	32229.7	32229.7	32229.7	32229.7	32229.7	32229.7	32229.7	32229.7	32229.7	32229.7	32229.7	32229.7
Compound457	11.28	574.317	[M+H]+	574.302	C31H43NO9	80.46	574.31689:20927340 575.32024:6511556 576.3236:1277219	1.08269e+07	21054102	44712252	6434121	2549260	38286044	34292828	6846176	8652759	6186289	2033146	30292694	31298016	5674922	7404262	20458358	8697147	16345887	17036818	6620186	4988676	3312216	2587884	30609870	42162516	23505880	23560398	2691970	7020670	29302798	32834894	8126943	675613	7690798	11640733	5290026	7812270	1301077	6478601	44994420	45859748	20115798
Compound458	10.38	590.309	[M+H]+	590.3	C31H43NO10	9.32	590.30859:443149 591.31194:0 592.3153:0	249753	394738	81815	68562	465118	212577	149743	176398	250277	450964	325049	295427	817108	562797	600599	720947	317905	230966	121264	388317	1190578	250730	493298	580235	194759	460074	125321	533973	443039	510916	252256	104462	241669	345421	493741	423175	966143	370200	385600	152084	197488	457525
Compound459	9.416	460.262	[M+H]+	460.26	C24H39NO6	54.08	460.26215:11975224 461.2655:3811651 462.26886:3328884	1.02915e+07	18569244	19062140	29574816	35848068	19743714	19271322	28546854	30774758	42169288	37517632	19952234	17853292	24165848	24518526	14968749	12867489	11235701	10860843	18902734	21337510	19598176	19932006	14950321	14331279	11577329	10854391	18134144	20007846	16106593	10978488	22599200	31803846	12257706	9114172	14147976	18696676	17947052	20014102	11797377	10370775	7962757
Compound460	10.934	628.374	[M+NH4]+	628.35	C35H49NO9	205.96	628.37384:13593310 629.37719:6473232 630.38055:1175515	6.73577e+06	13425.1	211393	13425.1	394391	137185	134251	36580412	33000008	34951480	39492952	35766820	35098684	630896	346903	916945	305903	13425.1	218282	200792	183948	268443	196267	13425.1	13425.1	442874	392443	221510	319609	31424964	27662164	25560992	26451904	388008	203048	31979876	32680726	31909098	22747356	26829162	24871746	13425.1
Compound461	12.302	452.298	[M+H]+	452.3	C25H41NO6	227.89	452.29761:11709831 453.30096:3356344 454.30432:0	3.3753e+07	131377488	132719104	30879324	27188750	91821808	76422416	74709032	67074532	25270942	28574132	47682396	21083818	24580070	35342744	57885676	85184568	31164000	52798712	14631508	23071970	79235104	88855984	44259408	79187544	30959864	42653764	106152960	7047358	41316324	34699848	30722774	18038430	116992952	101909184	50592120	63916584	54247508	32412938	103003568	82539064	64244624
Compound462	10.275	530.265	[M+NH4]+	530.27	C27H41NO8	234.1	530.2655:27521194 531.26885:9552810 532.27221:1713514	5.16936e+07	60674384	61367340	60459316	162819056	68366912	62062328	86710696	61841464	79382344	90675672	76199408	75861536	65332352	84164920	68775032	68111376	87246080	75678256	82953856	73530656	85001456	69252944	91341616	76152792	67019352	79512312	89056848	102824688	86363504	87562472	100836912	84682024	76826008	83477576	73315456	84031472	101302064	98291928	72449352	81312104	77263736
Compound463	4.69	488.252	[M+H]+	488.26	C25H39NO7	17.13	488.25153:4023027 489.25488:763703 490.25824:181264	2.23836e+06	2050.79	91408	2057718	3526217	82328	173259	12873993	11279819	971246	734788	39648	186712	6634680	5565169	2050.79	85059	53659	483677	48665	91199	12373293	13425598	1988302	1401191	2050.79	104744	2855630	6054885	1415542	1746505	10891656	8475617	2050.79	82814	13129705	15149369	39441484	18594700	20508	112836	23317
Compound464	9.891	476.256	[M+NH4]+	476.26	C24H39NO7	41.38	476.25604:3169498 477.25939:904721 478.26275:0	6.4858e+06	11915660	9201151	10173740	10715590	10184272	8492803	10597696	10547235	10352476	10475098	10357148	9337383	10496553	10885704	8078836	10237748	9007367	7616804	10700456	9905458	11464235	11231372	9095929	9048514	9754125	9359943	10598785	11112328	11300830	9242039	10906612	11563693	10943813	9938895	11965816	9108283	12833422	13199534	10328119	9688118	8610374
Compound465	9.38	638.293	[M+H]+	638.29	C33H45NO10	9.64	638.29285:853950 639.2962:0 640.29956:0	2.37158e+06	2747763	2542883	2960126	3878566	3711023	3116810	2773186	5241062	4257824	4836571	5277001	4060135	3952634	1016338	4598738	3790995	3065675	3802665	4735841	2426032	3389799	3013522	5797190	2186599	4511075	4576146	896968	5815816	3998252	4709304	3273340	6012860	5703742	2101541	2481512	5380168	5575410	6926128	5253539	2092280	3229140
Compound466	11.973	652.309	[M+H]+	652.31	C34H47NO10	32.04	652.30933:6785306 653.31268:1153903 654.31604:0	4.47705e+06	2378140	5128853	5677598	19020.8	1616323	351021	1111536	19020.8	19020.8	238288	731535	28987434	31980278	190208	5012887	7715672	2338804	46978772	50410284	19020.8	19020.8	19020.8	411111	1559825	539541	54429004	58504916	19020.8	19020.8	1381111	376937	19020.8	380262	582132	11633884	19020.8	19020.8	19020.8	4543906	5028358	2698374
Compound467	10.982	408.282	[M+NH4]+	408.274	C23H37NO5	18.49	408.28159:3343990 409.28494:4202700 410.2883:3653757	1.81437e+06	14398405	4083113	1167474	1238958	3221506	2160021	7749134	1751496	2837184	2431401	4660970	3237711	2035273	1962197	3649596	3310700	1840182	3177971	1045478	571722	1157502	150477	1106608	1162083	1223554	2448750	2876977	2043024	1126605	3865101	693327	816219	1303919	2775264	683542	448480	679699	5468786	8195722	1911306	9047303
Compound468	7.897	378.258	[M+H]+	378.26	C22H35NO4	48.72	378.25781:4698934 379.26116:2354945 380.26452:1436266	4.23377e+06	20263640	17335222	3950772	3718751	7864185	8156296	1867094	1400153	4235840	3743802	8031540	9374355	3982441	2027439	8084083	7501780	8877986	8811622	2006663	2823558	1025671	1426992	6114758	6882511	10735006	10198692	1236684	1089621	6857369	5696040	1241208	2297048	14752896	15489546	1928415	2335269	1179584	707059	17045518	17378824	10157772
Compound469	11.603	378.27	[M+H]+	378.27	C22H35NO4	88.92	378.27017:4011416 379.27352:1441226 380.27688:4163602	2.71955e+06	381726	1347061	7842401	8142538	1018194	479268	12103252	10693208	8448791	8234231	2758924	862508	13239111	12917071	3209743	902533	1358131	981562	3711417	1236594	1911769	1275223	557172	306365	1142337	746823	3172373	4389015	190932	40808	1509091	895588	785787	6875419	7263254	3896356	8697548	16957564	799495	2238557	3072617
Compound470	6.913	486.252	[M+H]+	486.27	C24H39NO9	19.21	486.2518:2823275 487.25515:935743 488.25851:83207	3.65513e+06	2747969	3107152	14586963	14482027	4368870	3916652	13656620	14376822	11977046	12684118	8227988	6992832	13688216	13050560	3591323	3348064	4710292	4976114	12571041	13320036	10901560	10164871	2970885	2790324	1242345	1077725	7558755	7714716	2473868	2750135	11038843	11660538	2722350	2807136	8854658	8185624	6401928	11694949	653883	758083	2674741
Compound471	12.057	705.337	[M+H]+	705.34	C37H50N2O10	4.99	705.33746:291062 706.34081:0 707.34417:0	29255.8	311348	450920	19662.6	19662.6	19662.6	19662.6	19662.6	19662.6	19662.6	19662.6	19662.6	19662.6	19662.6	19662.6	19662.6	19662.6	19662.6	19662.6	19662.6	19662.6	19662.6	19662.6	19662.6	19662.6	19662.6	19662.6	19662.6	19662.6	19662.6	19662.6	19662.6	19662.6	19662.6	19662.6	19662.6	19662.6	19662.6	19662.6	278900	19662.6	196626
Compound472	11.386	480.301	[M+NH4]+	480.3	C26H41NO7	100.4	480.30081:14451155 481.30416:5505395 482.30752:0	8.96605e+06	4337420	5963854	27898038	31905718	14575906	14671310	17586494	19354658	19590378	16489959	6299298	6234952	15789559	15484741	15792721	12104630	9377508	9040423	15420633	22170416	22171754	27373354	13291473	16253208	4977256	3726677	23563326	24330386	12684004	11376787	25056274	24416820	8166757	6408174	24905452	26221754	40998500	39684236	7508590	6850208	7909659
Compound473	11.996	378.294	[M+H-H2O]+	378.272	C22H35NO4	131.43	378.29431:5720104 379.29766:1686589 380.30102:8149155	8.16492e+06	587788	15493109	40896616	31777624	10013178	5264126	32505548	39378164	16070353	4965911	7377266	7054174	14852478	28000706	19936894	1933869	27133968	27320716	16038253	2028798	1670856	15178846	12195222	3925350	3214399	3504561	4451799	18602686	19739258	2781413	968565	23240068	22491302	3149531	6279678	21195264	17666046	7955037	7125112	3013651	5597378
Compound474	7.428	422.295	[M+H]+	422.29	C24H39NO5	12.35	422.29495:939714 423.2983:0 424.30166:167993	641462	4091100	1975873	851979	483040	1719585	2284774	410757	332160	444852	741930	2042570	590853	453516	363533	6777282	6707210	733091	838369	365796	373499	239851	198257	658541	449222	1786279	1527565	278769	166845	303231	256354	234188	662556	3526195	2480158	117464	386561	111173	351059	1119353	2609332	322628
Compound475	5.551	682.309	[M+H]+	682.32	C35H49NO11	13.27	682.30865:480742 683.312:0 684.31536:0	259054	60859	1706.45	766407	873118	58726	31068	445230	286225	376735	386654	52238	55930	498271	693491	1706.45	1706.45	49416	64235	237429	346013	1466710	1514227	67380	107698	1706.45	1706.45	1288343	1811266	42511	17064	1277868	948306	1706.45	1706.45	1455734	1351523	1212606	1079931	1706.45	1706.45	323307
Compound476	7.869	196.076	[M+H]+	196.076	C13H9NO	13.25	196.07578:4289617 197.07913:3400032 198.08249:2426401	4.56358e+06	1912412	2909240	7919716	5839298	3411228	3960140	8368548	6094382	3677144	4745992	4822645	5065514	3554080	3943976	3787443	1431841	3932664	2910389	4509270	3391562	17647468	19915904	2872706	5277559	2977182	3826507	16396206	14658849	4469419	4948371	15698226	14903266	4942906	4889984	12048872	10501819	15299515	17813250	3505177	1501770	2965182
Compound477	6.024	400.216	[M+H]+	400.215	C23H30ClN3O	64.71	400.21603:4551222 401.21938:1128560 402.22274:0	2.3681e+06	289176	76230	1588222	2480020	314476	102462	2149142	2336594	197394	291996	202273	527467	363118	656729	774908	317305	48959	300746	275149	271982	24827280	25725068	1139922	1287042	72052	359035	19799564	19467678	657113	509757	11910612	13634093	306545	515342	21455542	21386450	13403853	13396759	456319	208953	155671
Compound478	7.16	210.088	[M+NH4]+	210.09	C14H11NO	13	210.08769:4167814 211.09104:6565198 212.0944:2005423	4.32469e+06	1930371	1148384	4829073	4325526	5618334	2604449	9537559	7786218	4095024	1637959	1114166	2811608	5737246	4440532	4247848	4606930	4384228	3162705	1632611	1529158	17039412	19066430	7252462	10103190	1865562	2687429	18209206	18907092	9376206	8953604	18304726	19808476	3178760	4576160	14044622	14588532	9835432	12153088	3201131	4170630	1588837
Compound479	2.795	286.106	[M+H]+	286.106	C16H15NO4	5.51	286.1058:972622 287.10915:128771 288.11251:165792	876065	141100	103130	2191662	1600911	117468	196804	2381864	2603123	392491	403388	139995	226668	552993	1148460	116542	300086	328829	329292	107867	124708	7213535	4439241	1772969	919877	218201	170601	2191464	6441076	423873	161432	1419042	2302750	453112	285020	6003842	4561471	8318384	4526042	129234	144029	188364
Compound480	9.067	397.213	[M+Na]+	397.212	C23H25NO4	159.72	397.2128:11155918 398.21615:2932473 399.21951:76972496	3.22418e+07	28339384	40143328	63839860	48201548	50980436	50564052	53850100	55024512	53829928	59539472	43655444	53386008	51327168	50976092	46358004	40207344	45653608	41208412	59929868	72466024	59930884	50994096	41944744	42789172	49139908	41391488	56675860	54688368	49032484	47081640	51869552	56972452	45923412	52346740	60456452	63108360	56350704	63821732	44605392	52186064	44199480
Compound481	6.6	302.098	[M+H]+	302.102	C16H15NO5	37.68	302.09756:2002172 303.10091:1314665 304.10427:580076	1.65237e+06	2249898	2298789	868454	1597918	5263468	4921028	2533636	2243783	813451	1196205	1230112	1188023	1484530	1910576	3534080	2931066	1054068	702009	260677	283136	2494314	2348364	3135592	2890068	2195329	1732114	2225282	2246818	2613941	1890882	2577992	2692796	2495219	2843658	1692602	1659006	1214037	1452552	3365007	2818846	2231231
Compound482	7.347	593.194	[M+H]+	593.19	C16H15NO4	502.21	593.19379:525897 594.19714:141242 595.2005:407739	303795	600401	400153	510220	323561	298200	98564	444769	633869	1019755	1146279	656287	626484	1217761	1081613	219001	54336	108356	74896	899710	733423	74177	148567	332693	207608	347174	95721	56637	52055	143134	144893	399311	95580	792252	19410	63746	194737	340758	744462	198199	53179	52214
Compound483	10.158	408.217	[M+H]+	408.217	C25H29NO4	8.43	408.21692:706871 409.22027:5571329 410.22363:836256	1.03716e+06	1753229	2522709	2826879	1824117	2944227	2690647	1482772	1263717	1132827	1057192	2713241	4900516	657547	1973452	2771534	2837874	1608399	2688338	1427929	1493285	724186	1701542	2170710	2501943	1557298	1380088	672974	1194245	2414746	1580768	1877634	769496	1632868	1117666	1435831	1676224	936629	1534524	2169488	1427660	1114240
Compound484	11.244	414.315	[M+NH4]+	414.321	C23H40O5	22135.5	414.31467:1483693696 415.31802:424472512 416.32138:64138112	2.13382e+09	7030688768	3867154944	3285683456	2734458112	3642310144	3761485312	3905326848	3498455808	3652630016	4295240704	4403240960	4217369856	2623632640	2437308160	2347574528	3032875264	3087995904	2889918976	2869717504	3003698688	2952261888	2999509504	2623062272	2760794112	2891516672	2801594624	3170128896	3196646656	4169496576	3795920640	3620603648	3770061056	2858073344	2609461248	3832492544	4197147648	4178624256	3939314176	3786274560	3719623424	2561007872
Compound485	0.966	361.253	[M+H]+	361.249	C20H34O3	5.08	361.25278:591991 362.25613:0 363.25949:0	49696.8	1415.83	1415.83	1415.83	1415.83	1415.83	1415.83	1415.83	1415.83	1415.83	1415.83	1415.83	1415.83	1415.83	1415.83	17568	1415.83	16860	1415.83	16385	14158	218328	321013	1415.83	1415.83	68650	103012	462880	219591	1415.83	1415.83	142025	177391	66147	1415.83	174984	72878	50823	18703	1415.83	1415.83	1415.83
Compound486	10.947	449.28	[M+Na]+	449.29	C26H40O6	245.14	449.27972:26753198 450.28307:8396411 451.28643:718518	2.54824e+07	52306300	77595152	32086254	29222704	47415468	49474668	54093156	39272920	80346992	101961704	62369852	61362404	33852996	34200236	36400156	29395914	30263894	40347232	25140330	29803732	18821726	17255500	28271782	27221076	51644372	56246968	11994252	14932174	39367012	39283784	32164184	20263506	31530520	30550418	44833800	46189708	44065816	39222864	78040400	73871648	37576980
Compound487	11.899	297.33	[M+H]+	297.324	C20H40O	4781.26	297.32983:7837708 298.33318:73065744 299.33654:19417952	8.65429e+06	3986204	3976230	18173262	5136136	7786916	9322296	12160018	10309025	15739425	16183069	11090985	18641660	17695874	9652781	11332079	3491936	7776081	7960026	9608438	10670278	15069422	3940208	2350622	7072090	280428	13779301	5337930	2883752	7724934	11994191	11384314	5143092	149377	12237269	10278094	7175800	13615083	16310426	41573484	12613673	8423972
Compound488	5.649	395.223	[M+H-H2O]+	395.222	C25H30O4	16.55	395.22266:604068 396.22601:400030 397.22937:303464	588656	219566	104400	1103999	1230425	386522	116155	2791102	2106107	1629195	1033505	106164	153938	2748138	807338	169566	60706	106982	100740	150034	189918	2318520	1052262	754557	1491782	203831	310613	976223	382117	453236	112624	838321	997070	473183	449233	787569	269689	2019976	2286876	628213	828038	1973365
Compound489	7.037	351.15	[M+H]+	351.15	C20H24O4	10.22	351.14984:1856727 352.15319:628145 353.15655:873069	2.26039e+06	5408482	2264636	4807046	2777587	2029346	6715101	689249	6613446	985062	2903620	2062523	1461822	1035471	858201	1145819	1315925	4638281	4467150	806259	2078908	5367505	13310362	5652794	5196639	2510728	1584361	1835559	1784994	7418045	6750900	9603813	1244692	711879	1996149	1782420	6247235	1832296	2263180	954895	1554008	1681082
Compound490	11.242	435.243	[M+CH3OH+H]+	435.242	C23H40O5	320.14	435.2431:40490480 436.24645:12110928 437.24981:2152954	6.95052e+07	72563048	146876000	118780968	127480136	160221040	113734632	107978296	165912304	180589904	119323184	94732584	101781184	88397960	104131512	102220784	65594068	70241672	79239464	71976536	80906960	84141240	134885392	121504888	77493360	95906976	80734904	83476480	137371936	184494032	107062136	124580736	162541728	137028912	102900928	121898224	180068656	179959760	171392576	168069968	117746624	93779080
Compound491	9.758	435.271	[M+2H]2+	435.271	C23H40O6	51.2	435.27115:7497894 436.2745:1668255 437.27786:139964	2.08832e+07	39189284	22686574	27258686	26483416	27815508	22366862	36441660	43426448	37322744	35890452	32108412	36680084	28992036	25709060	22382298	24480904	31188550	27909434	36265884	28892878	29212538	32808376	28125894	38159940	20858720	30642770	29857942	34043660	35858020	37075400	54849060	37077736	24601728	38078704	51292824	45951220	51421404	38513904	33031996	32916304	26705622
Compound492	10.49	413.295	[M+H]+	413.29	C23H40O6	476.63	413.2952:18753124 414.29855:6201853 415.30191:763369	8.45553e+07	8696892	38998464	181123184	96946208	66960996	83768880	76980528	205232016	67729696	98953096	162842384	187104976	125708536	207919536	177699488	96787616	95462352	181611408	95632552	103480120	218619600	239090112	154597424	154457168	141980848	85192696	230529456	104929232	56179004	150963264	228258768	229922224	154183488	175472560	85521736	183971792	239484144	241829136	69529992	138284992	66329756
Compound493	11.621	365.262	[M+ACN+Na]+	365.268	C22H36O4	844.24	365.26218:61046620 366.26553:15621958 367.26889:1181419	4.36837e+07	45080168	85212864	15195356	15145527	76221328	81743392	22652448	20915254	14416834	14513941	71350968	65646576	22682864	22572672	92000880	55975904	87818096	98791552	14356384	18661458	3333656	1686186	157020384	147526368	92437072	86062736	4345046	4724080	104488152	92945856	2561416	2385368	58976980	57306452	2208655	2342947	2609798	1604796	134202544	127127000	63058576
Compound494	11.709	297.274	[M+CH3OH+H]+	297.29	C20H40O	8087.54	297.27393:6077365248 298.27728:1533829248 299.28064:151540560	1.73848e+10	30431088640	25776705536	27556677632	34864148480	27009880064	29844258816	31783395328	35946008576	20466550784	32949452800	25632980992	27127875584	32201420800	24591372288	24403169280	21093380096	23330263040	23961028608	27287058432	30301761536	30716915712	26114035712	30412806144	25516083200	25653245952	24903649280	27666507776	30756397056	25784551424	26122002432	26381549568	25233227776	25551179776	24665427968	32886390784	26067537920	26207324160	27098703872	26196498432	26095099904	24543533056
Compound495	7.506	155.141	[M+H]+	155.14	C10H18O	96.16	155.14059:12947758 156.14394:2107543 157.1473:1464379	7.923e+06	10011185	6669941	3360810	14890377	9192459	7185986	5580545	5372898	3965158	5604692	58702016	3653029	2994348	6303896	7777277	13153786	4940804	4738884	5075950	9265842	9651430	6202922	4437453	10769138	19922632	46451488	11387640	12112280	9975523	10984315	13245718	3630540	10578433	4183064	7349839	4619295	12613633	13561449	16213108	7254836	61322372
Compound496	8.657	195.285	[M+H]+	195.3	C13H22O	4.63	195.28481:50520 196.28816:0 197.29152:0	8932.35	72487	4215.1	4215.1	4215.1	4215.1	4215.1	4215.1	4215.1	60946	4215.1	67420	4215.1	4215.1	42151	52148	4215.1	4215.1	4215.1	4215.1	4215.1	4215.1	83431	4215.1	4215.1	4215.1	4215.1	4215.1	4215.1	4215.1	4215.1	4215.1	4215.1	4215.1	4215.1	4215.1	4215.1	4215.1	56083	4215.1	4215.1	57837
Compound497	5.014	155.152	[M+H]+	155.143	C10H18O	7.35	155.15163:2528938 156.15498:1527871 157.15834:184893	2.52658e+06	7596895	6759507	4624091	4070401	2844825	4434034	3336557	2090078	1119524	1953482	3263836	3545452	1224438	1876632	4353564	3298020	4908232	3972069	1583414	3604217	1215450	1805405	2722276	2932521	3155983	7735765	1216632	1901406	3264239	4916520	1917558	1155331	5812761	3861478	2159150	1179090	1848797	1215787	4268882	3023438	6063312
Compound498	7.049	177.125	[M+H]+	177.125	C10H18O	49.07	177.12456:53204556 178.12791:12193323 179.13127:4649488	4.87813e+07	35768992	35192624	58561496	57921224	68124128	82282304	31185774	31626798	42352164	42479112	167759824	127501728	48645424	50027372	80277048	79638368	128946880	132963112	40205620	40888396	6689782	14918503	120268376	118359704	27608038	29221352	24517220	16813892	100393168	92696056	7085924	7309818	62977036	59798524	6943869	6661194	13817850	10269247	32772528	34530672	38397700
Compound499	5.784	204.172	[M+ACN+H]+	204.2	C9H18NO4	74.89	204.17152:21610286 205.17487:3715951 206.17823:251563	2.30654e+07	89310424	83516624	50430760	46818592	19409254	27580692	18191726	17005966	19598716	20078730	17021312	19994984	18548162	19685328	49305092	49641020	18471386	18399098	10425096	11443239	55759664	56036984	60578200	56068696	43150516	44550872	20236824	20239290	16369329	16653469	20680870	18454722	50415136	50774544	10307764	8970490	28736778	23636746	113848416	94956288	42800440
Compound500	7.363	232.203	[M+H]+	232.2	C11H22NO4	89.86	232.20259:37828912 233.20594:8489679 234.2093:1450268	1.45905e+07	15944757	12149961	133492528	133424864	3417751	2997786	1930465	2501240	75804448	75194992	28182548	29319154	4529222	4517614	9235958	10108199	2070516	2906900	87049696	86937152	3057208	3405523	4063270	3297896	11315237	9903472	1942437	895599	1930510	1464613	2419888	1848548	1887505	2419892	2793568	1890957	3105757	3161000	11559675	12149419	93438400
Compound501	10.633	316.317	[M+H]+	316.3	C17H34NO4	1647.08	316.31732:45212748 317.32067:11161627 318.32403:909621	2.80015e+07	28948890	9376005	9116193	13381233	16284495	13459655	17061134	208430752	18819854	14814304	12646467	241781008	22499020	192053648	10579103	19490506	15135885	20289038	18682058	197345760	14568577	153190064	20357050	7605516	11905773	16124229	162228096	175681424	16159999	18076082	7844782	29584080	8978568	14252070	20016726	6911661	8209912	167549600	4594882	17763252	19471808
Compound502	9.422	316.242	[M+H]+	316.24	C17H33NO4	37.82	316.24249:8515292 317.24584:1577184 318.2492:428900	6.96076e+06	14685090	14590128	3956781	6451458	17386760	14078098	5453076	4039084	3715040	3573471	22476050	23030326	3952020	3298311	10669249	11395297	33784152	30556046	10022996	6208290	6396766	8184510	5750747	11457035	26254326	20774318	4342779	4598372	17913252	5584053	2861462	4202942	16906532	11832630	3552540	5964006	6862552	3370015	12600099	17383166	9165030
Compound503	5.965	260.197	[M+ACN+H]+	260.2	C13H26NO4	17.49	260.19687:3513266 261.20022:1256265 262.20358:659837	1.3747e+06	2996777	4068345	1413466	869659	701809	867800	985698	2478886	919614	1047160	790272	2343578	2358820	516359	1599596	1928960	8204366	278763	1132128	681555	440227	676561	1171608	625643	5393230	4453598	331419	706726	1421454	2760134	294296	118547	2278138	2311346	161618	244736	870167	1051999	1995748	6114003	17634986
Compound504	7.772	260.182	[M+ACN+Na]+	260.186	C13H25NO4	45.73	260.18173:15964453 261.18508:4165967 262.18844:1225880	1.54997e+07	53715056	46252952	5224456	6146588	51502124	51550820	3399003	2442447	2454090	5451789	17910018	17386914	2053446	3413255	36667664	33112302	24051796	27935898	5025976	3994398	6318984	1917983	46166712	42665348	44631092	45430528	7043226	4427394	21413532	24812462	1871898	1717155	43858620	39863636	3131928	2363574	4320644	1857234	42072220	43801632	35929576
Compound505	10.807	344.283	[M+2H]2+	344.28	C19H37NO4	147	344.2825:7466562 345.28585:1276352 346.28921:371877	1.03903e+07	9741106	3234523	42286104	37258036	4314844	4399584	12679565	26423524	6091999	3533864	9777656	6428472	33980780	35460832	4480974	2146584	12623864	6472916	26899316	21699116	6039060	13022912	5033756	3809676	20486422	7219008	18739992	7151727	3009651	5073686	43421900	20100958	2724314	2660358	25607686	29943050	3005660	4247390	1552470	3284130	28260876
Compound506	11.378	424.335	[M+NH4]+	424.34	C25H45NO4	291.97	424.33539:27116752 425.33874:11446332 426.3421:3014941	5.4539e+07	125375592	195142592	83736784	82228800	76726632	82329080	79151880	89567296	85913800	85852512	93651648	87404568	84482632	81818664	85881952	77469344	82527728	78533456	56781524	74041576	78260912	82437320	79145176	76574464	83823640	79439032	78756416	87406656	86308896	91274496	87696032	75363464	86864480	84292216	94597880	81783144	84841552	84716792	82504736	86389264	80386712
Compound507	6.342	226.104	[M+NH4]+	226.105	C9H17NO4	114.91	226.10361:64333380 227.10696:13192319 228.11032:3687945	5.6951e+07	214848656	217443808	17154234	18094214	105026112	112714136	19443596	19387364	18265876	18114058	63721680	66214792	16221338	16129028	96991456	99921624	72495920	72340472	11162892	12285343	9258478	9067740	103771072	102361584	204744976	200444896	7556894	8993013	162347424	160742416	6908844	7221966	179499824	187274528	5874379	7305439	7527379	7673541	357203904	355190976	274496512
Compound508	12.132	204.311	[M+H]+	204.27	C9H18NO4	10.14	204.31091:261985 205.31426:0 206.31762:0	50123.4	184600	134662	93306	5710.61	144444	169978	57106	5710.61	5710.61	5710.61	5710.61	5710.61	73628	5710.61	132088	5710.61	112735	82399	183056	178567	5710.61	5710.61	5710.61	5710.61	131544	5710.61	5710.61	5710.61	144305	150222	5710.61	139863	347792	141752	5710.61	240336	277307	275853	5710.61	139899	183475
Compound509	6.222	204.12	[M+ACN+Na]+	204.12	C9H17NO4	843.49	204.11974:246330784 205.12309:25355294 206.12645:2560444	4.40384e+08	764289984	741157504	1006617728	972088192	559410432	590176512	629548096	634700032	845883968	809712960	448231584	446793952	1244110720	1190048640	640308864	640944768	555633984	539713920	827764928	819984576	725289216	709259840	548660672	568829952	836452992	824692608	1093994752	1098589440	550734016	572376000	1095076608	1127992960	863677760	945228032	858770368	878751040	537965312	566763776	974364160	1012194624	385663840
Compound510	11.06	426.351	[M+NH4]+	426.358	C25H47NO4	826.27	426.35089:46868524 427.35424:14717110 428.3576:4714556	2.22306e+07	3221863	997784	19282904	23755570	18230256	1399555	1894055	1531742	2740761	7748338	1760387	2474917	1962849	6465960	10648649	6094850	2490107	5167264	3251011	3972486	1574650	1824938	7072379	8211139	10906197	11970474	89129456	87654624	2030815	3339040	126517440	134335920	1729482	3741435	20076854	17925268	6945095	2071614	4749362	6188244	131932328
Compound511	10.529	400.336	[M+H]+	400.342	C23H45NO4	302.92	400.33572:60712472 401.33907:13645938 402.34243:4854284	4.06085e+07	1536534	541496	111787376	238554432	32737836	12779456	129123296	101059344	10020637	7262912	39854168	16365367	57135772	30026354	16935608	24127484	46976132	66140812	12757564	19027760	15547272	11370778	6681330	9097582	110210912	50781640	36177752	34584048	15561472	11217904	443411776	251535968	5739110	3240801	119381304	48824040	73938736	81116472	6381668	9937427	77846280
Compound512	0.977	218.135	[M+H]+	218.139	C10H19NO4	44.09	218.13535:11941429 219.1387:6981823 220.14206:1488921	1.19907e+07	21425730	21958388	6942220	13477546	14247010	19706520	18953924	17908282	8941401	4834461	14574739	12715767	16119647	16636274	24447574	24190388	10355311	9659781	9105050	8847745	44676300	42761616	19663214	19673138	13515598	13137886	25768566	24994528	15299561	15160140	27321860	28082094	28529160	28436168	32701652	29940722	29412826	28740466	12229167	12210010	10946720
Compound513	11.798	372.305	[M+H]+	372.311	C21H41NO4	6316.22	372.30472:956074176 373.30807:257623408 374.31143:35259280	1.06517e+09	3189630720	3097225472	2612384512	2479206656	2700552704	2106567040	2064790784	2557526016	1926639232	2215507200	2279194368	2372560384	2320516352	2185072128	2337132288	857629632	1790697216	1927165952	966752448	973299200	1425312128	1351286144	1689799296	1630895360	1302999040	1265753344	1015990336	1051211520	1562379392	1589371520	970464896	942444672	1700404608	1854312192	936381504	911912960	999192448	1014426112	1953916672	1828640768	2169398528
Compound514	12.509	144.978	[M+H]+	145	C14H30N2O4	10.7	144.97844:455017 145.98179:0 146.98515:7626	585439	1266504	965495	988210	1220033	523793	830931	1345259	846478	553556	459707	1006005	1070007	1348162	1020953	284640	723274	513945	1014165	265908	608903	876208	718033	969804	4416420	61869	590964	479513	529984	618381	391989	1358626	784376	47225	587828	337822	1062522	683684	319766	513725	815055	1111691
Compound515	12.193	810.626	[M+H]+	810.59	C23H38N7O17P3S	832.65	810.62616:252307 811.62951:0 812.63287:0	34948.5	208111	100007	130469	2306.9	2306.9	148786	2306.9	2306.9	123056	77399	2306.9	2306.9	111420	269893	160304	2306.9	179644	265079	2306.9	2306.9	2306.9	2306.9	196383	146425	2306.9	109993	2306.9	230938	2306.9	2306.9	122152	2306.9	2306.9	2306.9	2306.9	2306.9	2306.9	2306.9	131814	2306.9	2306.9
Compound516	7.212	405.592	[M+H]+	405.57	C23H38N7O17P3S	2018.22	405.59195:230326 406.5953:0 407.59866:0	170304	178996	65105	382944	510336	167321	66935	150742	300372	646307	596368	177923	54510	326291	210033	149750	283928	341344	407625	414838	420885	314378	254830	4810.81	504481	59156	546133	227285	631970	130256	55100	747503	527672	411761	206292	464811	418045	684063	211903	64401	87460	75562
Compound517	11.869	838.623	[M+H]+	838.64	C25H42N7O17P3S	2431.57	838.62335:1228840 839.6267:0 840.63006:1525859	149524	5233.18	5233.18	5233.18	5233.18	228047	5233.18	5233.18	570395	5233.18	366313	2739263	5283894	5233.18	5233.18	313625	5233.18	283600	5233.18	5233.18	289880	5233.18	5233.18	5233.18	52332	5233.18	5233.18	5233.18	5233.18	5233.18	5233.18	5233.18	659348	5233.18	5233.18	5233.18	5233.18	5233.18	5233.18	5233.18	367001	5233.18
Compound518	11.806	824.643	[M+H]+	824.64	C24H40N7O17P3S	833.68	824.64282:565189 825.64617:0 826.64953:0	80613.7	49910	4340.81	4340.81	4340.81	43408	227022	4340.81	4340.81	4340.81	4340.81	361778	4340.81	305706	226841	4340.81	4340.81	4340.81	496454	548936	1033345	373734	4340.81	4340.81	4340.81	4340.81	4340.81	4340.81	4340.81	424033	457608	4340.81	4340.81	4340.81	406937	498130	4340.81	361982	4340.81	4340.81	4340.81	4340.81
Compound519	6.813	651.194	[M+H]+	651.197	C18H15NO5	863.03	651.19354:781822 652.19689:237553 653.20025:806976	978770	1557938	1028166	147977	165314	1156065	1235564	693313	748115	763260	664382	2326528	2105224	1372437	1378235	1754281	1710584	3492461	3372899	237585	59628	930554	713087	1400146	1803013	2123287	1860248	1449173	1076278	2482002	1199353	624478	675438	1997364	1892177	859599	941468	472759	328205	1475482	1362510	1856816
Compound520	0.983	356.113	[M+NH4]+	356.112	C19H17NO6	11.17	356.1127:5162498 357.11605:1196846 358.11941:6839514	1.01202e+06	1055790	702130	202834	119622	1290914	1537786	117841	134768	96964	135498	1121845	836675	167656	114076	1639018	1239461	436938	564853	397747	524391	66185	79135	5952570	5674006	1070729	1039255	45405	165637	1681232	1613333	224180	25398	937721	1047487	82564	49406	84190	108344	589294	655812	713452
Compound521	7.634	384.112	[M+H]+	384.117	C19H17N3O6	10.3	384.11182:651982 385.11517:1976392 386.11853:318788	325241	187295	353513	143589	56492	122997	462292	568615	550156	846265	394871	415768	731009	1006196	1037378	521999	617327	133834	57744	297213	292901	792109	1044519	428699	518854	368947	46801	833170	555384	467037	956010	881521	831492	176346	196201	849772	734556	247191	309684	110598	134301	526318
Compound522	10.24	535.263	[M+H]+	535.265	C27H38N2O9	379.55	535.26257:64260636 536.26592:26060720 537.26928:5024342	1.70164e+08	6784204	6145197	190850784	501769344	34319820	22416058	108226432	229277728	43443920	38369180	12199951	36162204	422118592	330916384	72609728	62122860	402901888	390607424	377203136	543775360	31554102	51634852	10057040	10237694	220022592	211427232	384504096	513767520	16771642	16282888	225739312	208504816	13025452	11782130	732028288	566578048	17272064	13546788	7483246	9576286	527999232
Compound523	10.875	507.264	[M+H]+	507.25	C25H34N2O9	102.01	507.26434:9876564 508.26769:2725358 509.27105:492264	3.98707e+06	3724656	12995571	141078	191333	8762823	9709410	223167	51338	356162	169967	10237003	9824365	523568	555329	3348930	4022152	10368842	10518929	328670	156483	157971	250835	13666639	14825249	8771887	8440660	1979.34	202740	14436584	12075266	217525	166672	2239939	2698513	218279	414594	221625	166157	23405356	23786880	17261666
Compound524	12.264	296.114	[M+H]+	296.113	C14H17NO6	5.8	296.11429:403578 297.11764:2279392 298.121:0	162365	222205	409392	410818	294129	70722	265676	656240	101659	73652	102889	362672	488749	94239	403305	220848	78237	823134	109086	79128	99508	625885	277233	93786	162216	181666	125709	230900	291475	181889	524937	519679	138838	425774	200375	136268	486289	118019	143345	352989	197902	251824
Compound525	8.952	365.226	[M+ACN+Na]+	365.222	C23H28N2O2	52.69	365.22568:4612902 366.22903:7710487 367.23239:3621246	8.01638e+06	26469366	22401746	6572846	8325903	20838362	21305996	1170355	1346844	10227339	10685295	15459262	14537560	3916306	4069421	17092802	17807374	14318606	14590271	5887003	6465127	986397	1676349	18107664	18859842	18066428	19370394	2038599	890161	12344743	11800711	915029	2860070	15004450	18674084	2158052	744180	2630178	2195402	22535004	23381882	12270532
Compound526	10.788	297.105	[M+NH4]+	297.108	C13H16N2O6	17.05	297.10486:1025468 298.10821:0 299.11157:724157	820676	340454	1267548	1091967	544036	1661077	1086118	1402540	1368046	1545498	780632	716599	716137	1184061	1230123	915813	372604	337349	2200809	1405452	1998014	1162073	2290650	1933403	1372031	683189	680421	2468636	4520883	2245942	603527	1646332	2641248	1046657	1125812	1937771	3136380	3531975	1833976	300135	420518	725220
Compound527	12.102	736.024	[M+H]+	736	C22H38N2O16	31.28	736.02368:3369602 737.02703:0 738.03039:0	3.36678e+06	5760482	6042940	1350993	2087146	5905536	6586302	847752	8864385	379779	8168472	6750846	3281628	3965482	451461	273733	3176001	4336318	10455507	7900063	14287396	8100146	6430114	1925324	4655725	2111770	3909883	5594664	16266508	6901218	2545772	1341896	7411476	369201	6046086	2293646	6454968	5999948	11742610	4307806	4021264	8432054
Compound528	11.751	293.999	[M+H]+	294	C11H19NO8	5.65	293.99939:235092 295.00274:0 296.0061:0	28877.6	284330	26747.8	26747.8	26747.8	26747.8	26747.8	26747.8	26747.8	26747.8	26747.8	26747.8	26747.8	26747.8	26747.8	26747.8	26747.8	26747.8	26747.8	26747.8	26747.8	26747.8	26747.8	26747.8	26747.8	267478	348506	26747.8	26747.8	26747.8	26747.8	26747.8	26747.8	26747.8	26747.8	26747.8	382575	26747.8	26747.8	26747.8	26747.8	26747.8
Compound529	0.921	332.036	[M+H]+	332.063	C11H19NO8	7.31	332.03586:642780 333.03921:0 334.04257:0	217075	566909	370450	582219	547757	242292	235179	153769	102874	645125	550065	320493	49919	795546	6164	235948	157765	79646	157485	131716	117756	18976	20571	32756	72850	504731	335074	22720	40606	254224	57069	169180	66399	944289	664053	99441	76301	98412	51559	784942	651913	354996
Compound530	7.71	181.119	[M+H]+	181.12	C9H8O4	658.1	181.11914:744736832 182.12249:103070392 183.12585:17036794	7.36841e+08	2123340032	2133151616	291184224	315516096	1638943104	1630703744	269462304	275129728	410266816	486255648	1677832320	1810608896	311908000	311735104	1515565056	1503715840	1512211840	1477157376	391134016	419411904	211777216	210980432	1426810624	1397380224	2254704128	2181426432	155196976	147987024	1475901952	1464510848	227947856	230407760	1215504640	1217210496	138875104	140024496	125097056	125528576	2772191488	2689491968	2136357376
Compound531	6.907	441.193	[M+CH3OH+H]+	441.19	C25H30O8	13168.4	441.19345:1073783040 442.1968:321509120 443.20016:52672288	1.08984e+09	884518912	887028928	3610331136	3542241792	830784448	815515712	2099240064	2031987072	1833509760	1882160640	1944568576	1956984832	2620962560	2549004288	819289152	841437312	1151569152	1100302080	2800886016	2651774208	2057281792	1998847104	1164991616	1147952768	376162400	372301632	1073777920	1110927232	877773184	875841280	2612527872	2807607296	1072795072	1082447360	1710232192	1779260672	3665159424	3731436288	513780352	506924576	1230039168
Compound532	9.987	383.27	[M+H]+	383.27	C24H35N2O2	96.11	383.27029:5753014 384.27364:1187067 385.277:2298171	8.15689e+06	29858978	19372624	5196049	4615050	12608438	13030292	4358662	4890472	6105240	6476450	10763914	9484034	9034396	8399378	12313508	14421225	9719987	8054466	4829793	5766352	7246920	3045480	12319688	13001929	12999224	11126047	6429953	4509854	16096124	15981872	3169828	1694549	20162360	21120360	4369108	2810234	6467421	2957789	23029030	23185816	24807596
Compound533	10.917	94.1228	[M+H]+	94.0805	C3H7NO2	21.41	94.12278:445268 95.12613:2723648 96.12949:0	309565	686931	168795	744452	486357	888428	856620	342628	580521	672133	271728	1053484	511560	811766	719672	198948	565133	10044.7	485816	287795	789201	167132	498489	169591	305476	611976	762366	332071	165985	208410	503103	318568	149612	500999	168068	506114	351927	865275	975479	237581	10044.7	468224
Compound534	11.668	90.0178	[M+H]+	90	C3H7NO2	5	90.01781:613459 91.02116:0 92.02452:0	145830	304058	172640	145598	14559.8	14559.8	14559.8	14559.8	316220	14559.8	263575	14559.8	391537	14559.8	14559.8	193148	14559.8	261143	14559.8	14559.8	234668	14559.8	998395	14559.8	259902	291598	301316	286073	259765	324980	318572	14559.8	283752	618394	14559.8	556649	14559.8	286880	230248	535096	253216	360916
Compound535	12.152	90.0903	[M+H]+	90.06	C3H7NO2	6.9	90.09032:238002 91.09367:1800097 92.09703:0	87222.4	182318	85677	80907	81536	210945	213634	60889	167190	61349	272437	50563	85476	5056.34	185484	5056.34	402462	153578	5056.34	5056.34	155775	219577	113841	5056.34	99012	5056.34	5056.34	158126	135141	89294	72413	78818	145997	187070	169675	77993	215649	211781	215703	5056.34	164305	133909
Compound536	1.078	147.063	[M+NH4]+	147.06	C5H9NO4	82.46	147.06274:87022488 148.06609:13089339 149.06945:13720847	5.97791e+07	100396408	103293576	74772352	82687696	159846880	172022480	59077692	59234608	72780136	66839408	69122040	62342012	73015680	74428576	156096192	159438976	44197096	39953192	37209396	35794236	50377968	50645112	259221648	271110240	68809576	64915652	37891444	38587180	108022072	105067856	39237524	37261664	106223616	117811160	32537432	32565482	44432700	46368684	103032496	106205880	67888320
Compound537	6.017	442.111	[M+CH3OH+H]+	442.11	C16H28INO5	553.85	442.11057:392225 443.11392:0 444.11728:0	192608	578351	564914	1094009	1215550	226160	201660	46658	54649	1127808	1172636	239526	255468	77193	1005332	141917	163995	178079	81162	600601	724814	6152	98258	252768	272957	754690	478938	71284	165147	79864	156479	39596	12422	587178	711671	57820	20052	615.221	45758	515743	973716	119724
Compound538	6.179	269.146	[M+H]+	269.14	C15H20NO2	15.33	269.14563:12096149 270.14898:3432720 271.15234:2503719	2.12477e+07	43451236	38700004	20435364	25850022	40687176	26613758	34598188	35499368	8389001	19635542	46663816	46093000	24215598	23876374	19110134	32245118	57051712	57531592	14430618	13871333	37464104	32391394	29379278	39050500	64898860	63900316	38286204	36697716	34286048	35777192	26690394	26844168	43634864	47334684	35471628	34487132	27025830	26494216	55189984	53524568	15899443
Compound539	1.026	162.989	[M+H]+	163	C10H14N2	16.97	162.98863:1095967 163.99198:139960 164.99534:209854	2.59287e+06	3318373	4178374	1540389	2081897	1978460	2024919	2069861	3976883	4480309	3778914	5360800	4951590	4260422	3990850	4217186	4351478	4878428	4327401	4139665	4223170	4609204	4187146	4833836	2572970	4807910	5380114	2273689	2110226	3393604	5137910	3730878	1886812	5675686	4687348	2137448	4808574	4920932	2875302	4850914	4718674	5208860
Compound540	5.803	185.104	[M+Na]+	185.105	C10H14N2	95.41	185.10422:395006048 186.10757:56530736 187.11093:254366784	1.76065e+08	642424832	644416000	46632508	38708280	362490752	344202624	69265360	62128440	43121552	43832156	58011532	92062728	55657684	53188596	420438624	431876288	109495664	108133544	51267944	44145352	22532734	17359682	96909416	93665120	516625184	500622560	49609672	55098644	89313448	88562992	17429276	19102672	226842992	227951584	46624500	60526052	55629300	53285396	344539136	342221152	111729432
Compound541	11.221	273.991	[M+H]+	273.984	C8H14BrNO2	9.73	273.99078:318575 274.99413:0 275.99749:0	38145	520610	275833	18009.7	18009.7	18009.7	18009.7	18009.7	18009.7	18009.7	18009.7	18009.7	18009.7	242810	18009.7	18009.7	18009.7	362442	180097	18009.7	18009.7	18009.7	18009.7	18009.7	18009.7	18009.7	18009.7	18009.7	18009.7	18009.7	18009.7	207246	18009.7	18009.7	18009.7	18009.7	18009.7	18009.7	18009.7	18009.7	18009.7	18009.7
Compound542	10.65	128.141	[M+H-H2O]+	128.143	C8H17N	12.53	128.1413:1205856 129.14465:2058601 130.14801:2227244	1.44181e+06	3433980	1609665	2119146	3365563	1878278	2748628	6291627	7159904	2034746	2136916	3544626	2081504	2202013	1981239	3053446	1040422	2535837	1370308	2621912	2347433	1129998	3715808	2164645	2321081	1296137	511251	1389358	2659806	2994690	2134046	2018138	2334938	2055436	1439891	2644368	2028197	2603453	2060016	1291376	1384590	1689913
Compound543	5.061	398.215	[M+NH4]+	398.217	C20H31NO7	47.03	398.2149:7376198 399.21825:1645194 400.22161:233267	3.57881e+06	32177572	28853866	682942	219316	4579944	4762030	490251	630242	5558644	4638208	241881	7676354	3895903	488487	6185544	6136166	466676	7711104	112150	91610	131836	531645	6639803	6972484	5199364	4853538	232696	532077	5878274	6441608	110466	376719	7396906	8214488	138087	227998	356587	210533	4999686	5055180	21941218
Compound544	7.613	806.245	[M+ACN+H]+	806.28	C38H47NO18	528.85	806.24512:236360 807.24847:0 808.25183:0	32803	69410	74570	2306.34	35639	101287	2306.34	2306.34	2306.34	40882	54385	61146	191291	39403	2306.34	45320	2306.34	114707	31467	2306.34	2306.34	50117	2306.34	50329	60858	85831	2306.34	2306.34	2306.34	48859	52249	2306.34	2306.34	2306.34	96941	58368	2306.34	41234	40183	2306.34	54597	2306.34
Compound545	4.959	314.202	[M+H]+	314.196	C16H27NO5	18.06	314.20197:4569146 315.20532:1371671 316.20868:1184807	5.39523e+06	7233942	7901220	8625050	9678435	15123456	13352750	7514037	6137034	12509582	13929476	5988639	6026059	11256661	9280533	15894333	18917908	4748658	5979604	4749200	5927466	5065215	6846372	20957394	12072629	3080728	1906489	2002508	1148366	5617369	6155820	3220623	2759480	3269537	4580456	2956647	2468522	9385433	7822400	2847558	3066156	993562
Compound546	5.101	330.191	[M+2H]2+	330.191	C16H27NO6	15.42	330.1911:5207572 331.19445:837206 332.19781:458525	3.06335e+06	2305445	3520666	3187697	2679977	3490679	1072329	8382438	9766973	15210935	8810331	2559738	1127794	13641336	13175571	1263205	4534854	2121282	4045027	2243806	5522907	2201801	1930213	1923077	3559112	556592	2102666	1285323	1362005	4334927	4412880	1901101	2448390	976178	1735060	615280	937828	15935809	17130688	2250196	1063762	5016130
Compound547	6.525	368.175	[M+H]+	368.17	C18H25NO7	11.1	368.1749:1508155 369.17825:1211032 370.18161:728401	1.06481e+06	635843	175499	1008589	1871452	971712	1068855	1257850	1973514	552618	1656447	241658	791993	1303424	2103246	1495423	674366	671335	105056	358240	24476	2833831	2542687	3715842	6692932	790566	217811	990395	1908589	222994	676166	1088261	1008547	551730	1383397	403641	647567	531972	1221562	2546465	1971674	1409298
Compound548	6.457	300.176	[M+ACN+H]+	300.181	C15H25NO5	25.21	300.1759:9333051 301.17925:2938228 302.18261:10446737	1.48131e+07	64234024	64092704	19283914	20007478	52759968	30316726	8955772	3807551	30956458	29800656	30138968	33892752	27229516	14436513	33036102	34986248	29811026	27284620	12942014	13670051	11589422	4817600	14605182	23942278	24449014	26366846	15547102	13797156	26097420	33315196	12778612	7426180	31353330	31959402	5204740	8553892	5389644	6477483	36069936	32522804	66237468
Compound549	1.084	308.128	[M+H]+	308.126	C17H19NO3	73.88	308.12808:10809590 309.13143:3000000 310.13479:5093960	8.55359e+06	7950056	7024750	14916919	16478204	11580778	10491078	12405343	12239506	11474406	10671432	9413466	9929035	19942878	20048286	16810044	18200900	11812654	11709833	13852925	13619646	11681540	9933049	15940889	14500297	12231457	11803716	8513504	8521623	16195803	15761774	13056468	12767825	10228748	12119423	9978794	11580357	12825224	12800130	9225732	7792638	7357940
Compound550	0.865	784.267	[M+H]+	784.242	C36H43NO17	259.12	784.26691:182319 785.27026:0 786.27362:0	16991.6	236932	258008	35.193	35.193	56133	122880	352	35.193	3109	35.193	35.193	35.193	35.193	35.193	114859	66665	209883	186202	35.193	35.193	59582	35.193	35.193	35.193	35.193	35.193	35.193	35.193	35.193	35.193	35.193	35.193	35.193	35.193	35.193	35.193	35.193	35.193	40346	35.193	35.193
Compound551	7.63	742.221	[M+H]+	742.232	C34H41NO16	78.71	742.22101:65996 743.22436:0 744.22772:0	26539	57340	50894	57594	53442	50791	58278	42461	532.856	56506	54628	51595	90724	532.856	85029	66747	53526	52217	56110	532.856	59098	42006	110073	54359	532.856	532.856	45022	41053	532.856	532.856	532.856	532.856	5329	59133	87008	532.856	532.856	532.856	83256	532.856	46868	532.856
Compound552	6.838	678.262	[M+NH4]+	678.239	C32H39NO15	41.62	678.26202:1017961 679.26537:172727 680.26873:0	1.28687e+06	3761205	3961434	848261	714982	2566995	3737103	275613	196445	115619	132745	1530890	1994920	110876	245177	3061901	3187762	4540467	4172048	983151	849557	35380	61433	3042053	1524712	2614299	3513154	46796	62341	3345694	3209661	177079	79523	4849164	5230363	49659	99874	3538	3538	3071167	3642830	3857770
Compound553	5.186	209.125	[M+H]+	209.125	C11H16N2O2	16.22	209.12514:12993223 210.12849:35732572 211.13185:11440813	7.30401e+07	696004224	752279552	34676548	35369316	55341488	45080192	14813062	13761022	437654048	439493664	46164140	52853340	40369788	16158617	48242972	47821124	60099352	74447440	20778952	19990258	27428616	28600612	61879772	50686060	82938136	85182656	19212034	17477414	42558424	38361680	13515390	7138553	68807880	86380752	3750889	19091364	13304699	12664195	134968272	109422928	683457920
Compound554	5.588	287.134	[M+NH4]+	287.134	C16H18N2O3	125.37	287.13422:36342792 288.13757:9104550 289.14093:12808637	1.19615e+07	5404358	5101074	8301040	10211986	4785428	2889434	4126635	4850792	2210529	4326011	8897677	5860830	7766544	4888474	8376793	6549376	1401179	2645427	1541133	2338730	45040976	44545260	15098994	17183376	8248170	3914224	75588360	78133032	13460110	13726560	150688416	148093232	3103596	4176534	71782072	71417656	15541825	14323245	5625809	6517722	15697659
Compound555	6.042	286.114	[M+H]+	286.117	C17H19NO3	29.56	286.11417:4579679 287.11752:2825128 288.12088:1951489	6.37825e+06	5979216	7309790	4537864	3738816	5051148	6320196	6807068	7240178	5231808	2700994	24078734	33055606	1680020	2137582	7826892	9556285	7449018	10822434	1435738	1393635	11141722	9440846	13433155	16853586	3139186	10252230	13845644	13398180	9130222	10684759	17978402	20344316	10131277	7986986	17609580	15507792	5646148	4789844	4771088	10000537	3708479
Compound556	1.08	286.146	[M+H]+	286.145	C17H19NO3	60.68	286.14569:11465768 287.14904:4168394 288.1524:10548174	1.1494e+07	12016654	12636283	28533874	27856760	20974614	22652262	27791248	26131104	21765330	18242468	20151730	17882786	23789750	23935266	21548134	23455738	9747134	10060739	14318201	15435706	28216250	28131104	21950222	23357590	4734994	6914506	10684666	10849808	18344626	17634596	18957236	18389768	11107209	12086344	12138425	12419153	22891136	22982262	10595606	8394649	2538873
Compound557	8.321	334.16	[M+H-H2O]+	334.16	C18H23NO5	17.07	334.15955:3296778 335.1629:960602 336.16626:1230822	9.06357e+06	13236922	14807923	13148875	14027050	13381723	13870571	15621156	13921699	14205729	14238219	13457922	11845879	15033864	13579637	14082822	12507620	13161224	13994495	14248117	14359828	17447188	18030326	13170301	11867006	14643114	12201798	20547460	18405676	13417737	12935345	17148738	15291640	15076084	13017784	16016346	15408778	17841518	14991750	15011898	14315045	12208342
Compound558	1.063	139	[M+H-H2O]+	139	C7H7NO2	49.23	139.0005:7051902 140.00385:4747764 141.00721:0	1.24726e+06	2473382	2705590	552021	61877	534912	660636	945458	236646	418967	723296	6336775	5475409	235994	173942	608219	922337	581053	901018	540744	356384	337593	195735	707748	1645915	1213624	1517356	159166	405328	2593872	2235802	41200	366654	1684443	238718	355034	234940	264531	230977	2403193	2675810	2313348
Compound559	7.505	138.125	[M+H]+	138.12	C7H7NO2	54.98	138.12547:7469868 139.12882:3359948 140.13218:247482	7.8069e+06	7548310	6957462	16202867	15715938	4884322	4157027	11028450	10710653	18271958	24350804	14238539	13758589	13452060	12568050	5867286	7859332	7148461	6509273	21845910	20750154	12354148	11157949	6935724	9424839	13550255	9701503	9506343	6506635	7983904	10732062	8183400	7942122	14243165	19449470	12241887	10549000	10235663	8144066	4679013	5527528	9886264
Compound560	11.714	375.376	[M+H]+	375.4	C25H52	98.17	375.37555:2042736 376.3789:0 377.38226:0	2.08807e+06	12201812	2912568	2401670	6654984	4488140	4674314	5202352	5492347	3875153	4463519	5859255	2802739	2742750	3830683	4711570	5306222	3102620	2945610	4571110	1855189	2623707	5976006	652879	1736720	4581556	4091956	3686576	856015	4460977	3717253	2530366	669333	737411	2342328	3586622	1217081	844236	3697382	3707541	2029329	635921
Compound561	10.589	235.238	[M+H-H2O]+	235.24	C15H32	25.77	235.23782:1293632 236.24117:0 237.24453:448706	1.57918e+06	3918248	2942771	1858023	4752045	1338404	1575159	2507203	2101645	2007330	2462521	2367444	2085605	1895015	1238753	2262442	531785	2452074	1305103	2118797	1873410	3264170	2262172	1187050	1152844	2884687	1246938	2661403	773894	1563022	2869606	3371580	3130752	2435831	2800126	3563681	4330812	2593892	2020795	2837374	4205345	2871142
Compound562	9.729	221.229	[M+H]+	221.23	C14H30	146.89	221.22928:506125 222.23263:189199 223.23599:238473	1.42795e+06	69703	4618237	3934480	1192367	768066	3827972	2338573	615824	794610	530905	816054	2671652	2784657	958842	810986	3142276	1133323	1678320	1012377	1789764	2357815	928352	3798608	5427926	976494	1694832	1625544	665234	1790778	3549134	2634652	1815098	785644	1120063	3659889	1473227	966430	61548	3317152	2056242	3733226
Compound563	7.546	226.083	[M+H-H2O]+	226.082	C9H11N3O4	26.5	226.08255:4337834 227.0859:1878827 228.08926:0	1.26509e+07	33221568	30031096	11276981	11871949	16947658	17503430	14565595	8549773	11858390	7474962	7404890	12599678	20428750	20264646	31101668	28888128	17589440	18227168	4081830	5449304	17328844	16927712	22096092	20818434	19949684	20326344	10992386	11894119	12518314	11205837	14820129	13953683	21376398	22076836	8488472	8777747	15853982	15984413	40116332	41821752	22344934
Compound564	6.639	432.195	[M+ACN+Na]+	432.195	C22H29N3O4S	13.19	432.1954:2068313 433.19875:892945 434.20211:72130	1.47697e+06	7151169	7745647	321165	544908	5898310	5304084	837620	1735095	1541297	1891091	4631857	4099018	901621	1250668	5103025	4454954	3285796	3025552	194004	183271	1830092	2096470	2238163	2720813	3747230	4263118	355074	944086	2774425	2222956	404806	594306	2618477	2815645	347283	160847	498735	439628	3756058	3504123	2727538
Compound565	1.084	235.115	[M+ACN+H]+	235.119	C11H14N4O2	47.22	235.1153:39478440 236.11865:9467749 237.12201:10913306	3.21676e+07	42417512	43735340	70848640	71740208	60033748	63405432	59024336	59598036	58374612	51434712	36131692	33085372	94202880	96209592	66159060	67739920	39660304	41030012	45915460	43546044	69351264	67766176	48344300	48809024	29236940	27330950	45590692	45043512	32611716	31733152	65584812	64921260	41155864	41666456	55335708	58373836	60349204	61292900	37385656	37138012	31629994
Compound566	1.067	335.06	[M+Na]+	335.061	C16H15ClN2O2S	5.47	335.05969:229304 336.06304:0 337.0664:0	55607.5	333541	166410	82153	184392	67814	77439	2058.56	74300	96917	50242	275558	37622	64372	20586	76959	98842	35356	45001	142725	28308	35049	55016	40682	84929	48701	22704	25689	45849	25747	21097	172521	81667	23952	162853	64180	33484	2058.56	98737	120985	32423	21345
Compound567	10.906	219.614	[M+H]+	219.59	C21H23N7O2S	223.85	219.61395:121218 220.6173:0 221.62066:0	31831.1	148095	9519.75	9519.75	9519.75	9519.75	9519.75	136638	95197	9519.75	9519.75	9519.75	149628	9519.75	9519.75	123145	165506	9519.75	9519.75	101541	9519.75	9519.75	9519.75	9519.75	9519.75	141268	9519.75	9519.75	9519.75	9519.75	179404	9519.75	9519.75	9519.75	201574	9519.75	153233	9519.75	9519.75	9519.75	9519.75	9519.75
Compound568	6.624	267.129	[M+NH4]+	267.124	C15H14N4O	26.8	267.1293:15255202 268.13265:2973964 269.13601:3062328	3.64169e+07	50149888	48350552	48770528	46222816	44319452	22039994	65200296	64776488	39240632	19884938	52897072	51980336	65353916	59185512	45807712	40843812	21512038	43901852	19230676	17997016	83255296	79126520	86851688	86857944	45310564	45422016	78833056	82529520	31729858	33940360	86906896	94793736	42145176	43166204	57438568	55808928	43003256	41408140	47829796	49091756	50457820
Compound569	9.878	463.96	[M+H]+	463.939	C14H19NO10S2	1243.25	463.96011:241376 464.96346:0 465.96682:436289	23795.9	108495	5598.74	5598.74	103280	60008	5598.74	5598.74	5598.74	5598.74	5598.74	5598.74	5598.74	5598.74	5598.74	67372	5598.74	5598.74	5598.74	5598.74	55987	5598.74	5598.74	5598.74	5598.74	74171	333333	5598.74	5598.74	5598.74	5598.74	5598.74	5598.74	5598.74	5598.74	5598.74	5598.74	5598.74	5598.74	263789	514860	391627
Compound570	11.176	424.356	[M+ACN+H]+	424.35	C11H21NO10S3	572	424.35641:38389540 425.35976:11529862 426.36312:1665398	1.72434e+08	298964064	252151776	290906336	244884944	272501696	249026960	261766688	241297680	250393440	252841712	254135072	250262880	254276160	243892400	249527376	265478496	263947344	253147792	262979792	270170176	250266144	274449888	256426720	265482704	272898464	271166176	276643456	251791600	283018912	265798976	262024176	305439008	292062048	269988672	257565104	318207904	318843328	269782336	256497216	252497616	309943552
Compound571	1.279	421.023	[M+H]+	421.02	C12H23NO9S3	269.99	421.02292:30875 422.02627:0 423.02963:0	4174.9	11188	11497	870.548	11774	870.548	870.548	870.548	870.548	10911	13294	870.548	13614	870.548	11247	870.548	870.548	870.548	10281	870.548	870.548	870.548	870.548	870.548	23011	20882	33027	870.548	870.548	870.548	870.548	870.548	870.548	870.548	870.548	870.548	870.548	10536	11568	870.548	10952	870.548
Compound572	11.451	438.373	[M+H]+	438.37	C12H23NO10S3	2830.19	438.3725:95375080 439.37585:26529970 440.37921:5939365	3.81277e+08	484751616	493027296	487921504	531780544	517469280	897242944	333305184	543521920	404811520	285385120	478804320	473631104	551494592	509048192	441694656	980100864	443775616	915531520	540336000	447682624	489981152	540487808	629031104	546226048	901536064	938831424	922065984	918385088	429294016	500056704	575175680	642653376	950979200	956469312	328712736	627931968	515411744	643259648	464601504	434403360	418023296
Compound573	7.509	493.977	[M+H]+	493.984	C12H23NO10S3	1273.46	493.97678:157280 494.98013:0 495.98349:0	59819.1	63539	83462	164683	223713	120487	4712.92	4712.92	168417	68445	4712.92	4712.92	131130	4712.92	102351	4712.92	169480	68820	4712.92	120805	70354	173025	73925	4712.92	188041	47129	4712.92	98982	177868	4712.92	83308	373595	77746	4712.92	4712.92	116877	303698	244120	213726	110112	131334	78537
Compound574	12.01	429.365	[M+ACN+H]+	429.35	C11H19NO9S2	4674.32	429.36548:283361792 430.36883:86044432 431.37219:16437913	4.31665e+08	3977678	1689919	80698848	1773601024	1259840256	428296064	610950208	2135019264	1894603136	320466208	310298816	725429120	711035456	1567673088	1561292928	134058904	402810592	977359104	941554048	1554118784	1499418240	740033024	433732544	46641808	23641178	1323925248	1391049984	1133060864	1212822400	36433460	29470178	843948032	813672064	48363328	38770524	356394944	376375776	111224656	62813712	155416128	145417584
Compound575	0.877	438.061	[M+H]+	438.053	C12H23NO10S3	1121.98	438.0611:314111 439.06445:738744 440.06781:0	46000	133573	154607	68509	2093.8	225260	303882	2093.8	72223	65878	47192	84698	99663	2093.8	95862	352898	451691	40595	2093.8	31060	125731	114453	2093.8	93420	24998	155078	167258	2093.8	22248	35173	75736	85586	42180	2093.8	126346	82947	25442	60861	2093.8	2093.8	100159	2093.8
Compound576	10.363	504.931	[M+H]+	504.976	C16H20N2O9S2	500.23	504.93121:196651 505.93456:0 506.93792:0	10459.4	324848	7142.9	7142.9	7142.9	7142.9	7142.9	71429	93797	7142.9	7142.9	7142.9	7142.9	7142.9	7142.9	7142.9	7142.9	7142.9	7142.9	7142.9	7142.9	7142.9	7142.9	7142.9	7142.9	7142.9	7142.9	7142.9	7142.9	7142.9	7142.9	7142.9	7142.9	7142.9	7142.9	7142.9	7142.9	7142.9	7142.9	7142.9	7142.9	7142.9
Compound577	0.869	416.013	[M+ACN+H]+	416.01	C10H18NO10S2	1175.35	416.01276:272484 417.01611:0 418.01947:267624	45784.9	43095	25671	36567	62289	77661	77275	28078	16551	180725	86369	32162	128272	105833	86744	82555	95025	24436	1524.31	1524.31	36073	15243	1524.31	316269	381009	1524.31	1524.31	1524.31	1524.31	177758	90766	1524.31	44543	53528	42228	46047	42305	42369	20788	95490	145633	97985
Compound578	1.042	470.122	[M+2H]2+	470.121	C22H25NO8	814.69	470.12164:71540 471.12499:0 472.12835:0	24459.4	41497	37231	352.681	352.681	352.681	67259	29164	352.681	352.681	352.681	24310	4651	352.681	8531	86375	128629	352.681	352.681	352.681	352.681	352.681	352.681	61100	157702	352.681	352.681	352.681	352.681	83526	60246	22731	352.681	352.681	352.681	352.681	76526	29855	6548	352.681	352.681	4198
Compound579	0.834	196.874	[M+Na]+	196.92	C10H12O4	188.89	196.87437:5911795 197.87772:0 198.88108:1106908	5.56077e+06	6539143	6621272	8929766	9350503	6970946	6736757	9244625	8952115	8942948	8699589	10010756	10104429	11948265	11556755	5627608	5543476	5661158	5812026	11756618	12124451	8987324	9573603	9350920	9036044	8384746	8054152	9455292	9842481	8384112	7846318	9521061	10682467	7675671	8048092	11686940	10941831	9003226	8376598	8613407	8264818	7643238
Compound580	5.916	219.059	[M+Na]+	219.06	C10H12O4	112.33	219.05946:85601888 220.06281:10553154 221.06617:3999547	1.39981e+08	313303808	313236928	39487212	37334952	279949088	267604880	70440000	69398392	54648660	58169636	261728592	298841600	106204072	102118832	307046560	335935520	349956640	342164672	24680850	24029836	86786136	83594888	228801840	239051440	365050048	376045600	49332604	49150856	279662432	271954304	89796224	88055032	374679136	357027200	70900896	69853568	78204072	77297872	364991584	387904384	343305536
Compound581	5.871	205.123	[M+ACN+Na]+	205.122	C13H16O2	27.36	205.12314:13690382 206.12649:1617788 207.12985:1282458	2.84837e+07	41743232	57129352	53183100	95476200	24776740	41667460	27418856	26630814	40926624	75665216	26589072	38711212	65189348	55845436	41147500	42425964	43151564	38462072	29937162	35085828	46995620	38279644	61529164	46983552	73684144	68494928	45514520	54239904	52878976	53014024	41821120	42840592	61195528	59211708	38264612	34500980	28549776	39594520	78427872	61923564	54803956
Compound582	0.888	293.095	[M+2H]2+	293.094	C17H18O2	131.4	293.09457:42096552 294.09792:2304220 295.10128:2342202	3.68141e+06	668158	480054	3961312	3693124	2939996	3179663	1618776	1228514	7963068	8899394	182807	97939	9679829	9969899	3037938	2990250	235196	140907	832547	967247	2771237	2053466	39356636	40478312	707399	441561	1010541	1140948	6249726	5616678	1703352	1465618	516243	628130	1712268	1386218	1723900	1472803	369587	316800	534080
Compound583	6.462	280.135	[M+H]+	280.137	C15H21NO2S	20.93	280.13495:3706046 281.1383:3128158 282.14166:677857	7.17845e+06	34879036	34204504	3632828	1943905	29744756	29826946	8349604	6507659	1732520	4517922	5445271	9791254	5463832	4970988	19050852	11273774	4970224	4403598	2541322	2549172	7048256	6474908	14014359	14240412	18021566	3099766	7443201	14595878	11055029	9167648	8557537	8028420	14000485	16852896	11304553	6256085	4373132	14552350	22201428	11696854	11382767
Compound584	7.009	211.091	[M+Na]+	211.09	C11H14O4	84.35	211.09058:92144280 212.09393:10986450 213.09729:3883453	8.93128e+07	127158504	124434656	181221728	187124896	101202072	86940976	99099040	113712776	190516352	194652304	131439032	126806032	104436168	104090704	104003896	122304272	93598688	100931304	152840752	152336192	98600312	94253352	92506288	110054608	127673872	139353024	99167568	91905056	131627032	127893728	81938392	78052344	146697152	142183712	132885992	139894160	121813216	120064432	120632816	138676752	125694016
Compound585	1.822	224.964	[M+H]+	225	C10H12N2O4	10.78	224.96419:213735 225.96754:0 226.9709:52973	181474	461608	502075	282146	291220	205383	230442	349597	244330	385422	358918	733387	1056537	255710	165431	195493	245564	172311	463999	251769	213818	64376	149028	404874	202811	438000	213529	110913	64943	349790	175710	115599	98799	260366	188061	88301	179155	165081	246398	295006	234387	141614
Compound586	6.063	218.151	[M+H]+	218.154	C14H19NO	16.61	218.15062:2453180 219.15397:1201467 220.15733:756096	3.9791e+06	8639133	9230154	5366844	5048982	4025846	2967208	4331169	2244740	8089864	3438748	5840570	4348699	4546810	4687512	5005257	9059611	5425002	6115928	3701720	4071815	6657538	6721742	5959114	6935358	6525692	9720577	2963658	4618892	5401410	4741584	1953597	2797086	3408998	6192993	2418062	5162837	2204646	1789392	8420802	8505878	4382991
Compound587	11.807	182.889	[M+H]+	182.89	C9H10O4	12.46	182.88925:281520 183.8926:0 184.89596:0	75166.2	305798	15375.6	15375.6	15375.6	15375.6	15375.6	15375.6	15375.6	214653	462677	232639	15375.6	153756	214949	15375.6	15375.6	15375.6	305356	339723	15375.6	15375.6	227353	15375.6	15375.6	265313	266329	15375.6	15375.6	440184	354936	388833	15375.6	15375.6	15375.6	15375.6	269326	15375.6	339383	15375.6	15375.6	326776
Compound588	6.536	360.222	[M+H]+	360.217	C21H26O4	16.71	360.22241:4458852 361.22576:1147843 362.22912:928732	6.91243e+06	14036481	12470753	10132870	6895845	14859471	13852303	7795223	9059464	9230513	10797928	16019177	11923181	5311944	8293236	17213230	14861174	4630530	5028372	2620687	3410244	7563306	7393510	14535337	13309752	11782260	13585155	6663695	4428721	9430123	12779018	4620984	2629840	13220531	12648919	2320282	3197111	3191920	7448718	12491029	10879928	10677501
Compound589	6.182	325.123	[M+H]+	325.122	C15H20N2O4S	12.03	325.12253:3119417 326.12588:660815 327.12924:1125737	3.72121e+06	8158102	7419888	3029403	3624159	8608583	4333209	6096927	3997700	3502218	2026875	4883609	2285020	3376078	2819527	7568442	4180753	4156284	3246407	2983935	4071135	13754780	2805183	4071724	7634986	2341634	4059353	3832651	13939350	2367464	3544719	13328371	6979929	6923100	3183109	6738304	12560670	2254044	5206166	4981179	7786886	1464689
Compound590	7.111	235.083	[M+CH3OH+H]+	235.079	C10H12O4	46.3	235.08299:58207732 236.08634:11684393 237.0897:2687830	6.59983e+07	48299788	41438112	57144848	53870524	66290124	60809212	124181608	132456880	59179188	60843992	147625424	147860880	172160608	171873168	65635328	58120588	59224152	62924204	37672972	38845972	151073120	156306032	154547008	154490192	19086596	20662714	272197984	255851120	125284408	123481200	200129152	186000928	33906912	43351492	231988096	240337568	68917968	68008584	37882744	44698708	66148212
Compound591	7.423	298.107	[M+H]+	298.105	C15H17NO4	19.19	298.10657:4494026 299.10992:1706997 300.11328:1032142	1.65226e+06	572699	528332	1619121	1609670	389184	510287	3299812	3693598	945045	971309	1031021	593120	3145635	3167590	1133264	1140850	1211441	1626907	3390164	3576320	9006124	8745668	1757771	696351	1178125	1154039	3737314	14156751	340758	450007	17337340	17553640	1992650	2171218	8539142	8828799	3105114	2963609	312816	338241	229984
Compound592	8.788	360.19	[M+H]+	360.19	C22H27NO2	18.54	360.18958:1807935 361.19293:1209860 362.19629:3401174	2.51565e+06	3867843	1858942	3191647	3102994	2263191	1149930	3486908	3426376	5528626	4462941	3629356	6492095	1600528	5558794	1642045	2313564	5815458	3378214	4116294	3993839	5552113	4922112	3227760	2287915	1859518	2766918	1340330	4997169	1384817	2307088	5262872	1787910	4190537	3907133	5569700	3476770	4483054	5589418	1236977	1811104	8191965
Compound593	1.09	240.119	[M+NH4]+	240.115	C13H18ClNO	61.99	240.11879:15446451 241.12214:11458443 242.1255:5178975	2.24143e+07	26171930	28503266	23211734	46195872	42221136	43095780	23912566	49241516	35499288	33073926	13628769	13266911	35542884	37166484	41691976	41896880	21246874	10752723	16721072	18450100	31503692	63985672	26364660	27619478	29319092	17692338	52029280	51446044	50268220	25788400	40279776	41531276	34216340	33818096	66935708	31332446	67444368	41287184	14259570	12251361	54698672
Compound594	4.683	380.175	[M+NH4]+	380.176	C22H22FN3O2	7.94	380.17484:1275074 381.17819:709618 382.18155:307840	1.31303e+06	683883	762989	2967584	4929132	838526	1583437	4104427	4089871	5448607	5466792	424175	548599	4650062	4891122	596322	1148240	666771	339428	268157	1345972	5551262	5583464	2851193	2092259	415619	461096	1200069	1152256	721084	925887	878012	758655	991569	430195	820746	1136512	4163750	4831078	603027	236264	701152
Compound595	10.744	290.227	[M+H]+	290.211	C18H28ClNO2	41.54	290.22714:1204329 291.23049:11747002 292.23385:1821813	1.70901e+06	7191865	1068159	3190500	1935635	1428042	1320464	2913551	3238198	2537380	2353805	2053762	1332821	3965528	3632275	2483248	2592973	2530323	2869602	3797507	3096082	2001397	3416411	707037	3100067	1584165	1689685	2071063	3941180	2800096	4333562	3476868	2664772	1976155	1141891	3538393	2700513	2670912	2756589	923398	1055610	3602423
Compound596	6.532	402.184	[M+H]+	402.184	C21H27N3O3S	27.25	402.18387:4114541 403.18722:1418072 404.19058:353610	3.42293e+06	14561717	15574965	3069357	2200606	11563492	10596488	2469517	2505030	1503148	2636520	6746365	7225720	2816546	2556362	10717579	11351463	6157628	5218040	1027186	645675	2320329	1709513	6555858	6023134	10821409	11078073	1009750	2343562	5428871	6124360	1108265	1214214	7638850	7755356	937494	804566	989441	1120158	9069581	8734559	8014510
Compound597	9.728	427.202	[M+H]+	427.203	C24H27FN2O4	10.78	427.2019:2904913 428.20525:920443 429.20861:0	6.48473e+06	8712228	7938764	9455086	9417128	9137332	9229981	11965564	13333496	10830172	10220194	10377077	9526492	9608541	9236126	9965730	9040189	10934385	10592341	8775007	8990082	10470614	10198694	10436306	9876418	9667896	8671502	10209612	10732932	15635388	8203224	9971867	12956965	10245248	9173347	10671070	12169510	11028434	13434363	10631280	8996567	7193264
Compound598	5.954	167.067	[M+H]+	167.07	C9H10O3	99.19	167.06731:219598768 168.07066:24662784 169.07402:4011452	2.55237e+08	1002251136	969877824	45603916	41368280	706221952	735767424	42816876	44276156	46419288	40583964	457856192	428199968	38534912	37621308	771804800	797137216	858064704	812164352	29003984	28609128	73109336	70588616	416003968	417133920	694374976	758372992	90854904	87747280	336704416	339048032	141791440	137095584	808098368	760376640	81815528	83373176	50136876	49624592	983117056	928826944	665383552
Compound599	0.85	208.97	[M+H]+	209	C10H12N2O3	622.97	208.96954:16309063 209.97289:7980219 210.97625:2815413	1.05639e+07	17418192	17727452	30502298	34270324	14765806	14825442	15955275	15228477	22645050	22994338	22141056	22501612	18021868	17502604	18100690	18682252	8379864	8914743	33868060	34639320	15575218	16851524	15831052	15656633	16659239	16328589	9676065	10213944	16806818	18212242	16753329	17750318	9108279	9390384	12008132	11203882	15436373	15543521	14935000	14150940	16231745
Compound600	0.813	416.91	[M+H]+	416.928	C10H12N2O3	9622.62	416.90976:1674529 417.91311:475152 418.91647:1037542	373672	273959	270141	13276	27903	1564925	1615213	39999	131127	29806	22897	1083017	924973	7245	69456	3074558	2474402	7092	5933	148150	81850	18230	593.282	2518570	2167766	362436	363200	593.282	13681	353517	404045	12436	24938	420879	544678	9706	6833	15694	5937	124908	123392	383271
Compound601	9.198	355.24	[M+H]+	355.238	C22H27NO2	227.5	355.2399:36726116 356.24325:7584853 357.24661:26024616	4.68121e+07	141785584	165439568	9070285	1859968	86307032	96603792	5441193	3320903	7075572	7240100	118158920	101352912	3460042	11310854	108338112	111132608	65864164	141209600	3794309	4746157	4297911	5232026	63196884	46092168	177319744	113427128	678968	1575790	103088488	118553192	2563994	1971595	298979296	139287024	2862496	3474458	3078238	1037933	94281056	98112624	94332936
Compound602	8.631	264.176	[M+H]+	264.176	C16H22FNO	41.24	264.17609:6974102 265.17944:1559878 266.1828:1002963	2.71748e+06	3874212	2301868	1985858	4822199	2583026	3394943	1501100	3106604	818124	1582367	3988092	3836736	2373948	3622532	1073127	2562704	1272925	2951003	1074157	7668950	2842134	1784383	8480989	9113337	28014798	27182312	3266032	1502270	7309720	5863469	2148462	2089578	2863800	3822966	1620031	1905104	1948000	1936613	11000901	7622845	3938232
Compound603	7.976	264.176	[M+NH4]+	264.176	C16H22FNO	34.73	264.17627:16475715 265.17962:4419080 266.18298:1500930	1.11942e+07	27103592	24832020	7721091	8148768	30762114	29373908	5597354	6913204	7836253	7726656	9415947	9859792	8127706	8246290	26257120	27940556	9950400	7746631	4702800	5651740	9389263	10853006	31706438	25925686	13465539	15191149	2636788	5783999	11857228	13401924	8201053	8356234	21120514	23617446	4775606	2344400	5451500	5431588	23232918	23288482	13401134
Compound604	0.863	335.882	[M+H]+	335.909	C10H8Cl5NO	9410.19	335.88211:1223458 336.88546:3474560 337.88882:455330	428432	444786	438167	527350	630212	1137616	1027294	242478	306035	436716	397288	1481267	1348422	364678	394968	1242738	1372271	386784	348569	645595	602454	99303	145082	452160	550866	1904984	1934458	121265	113212	971887	989503	231431	195637	1702291	1824053	173939	22725	172996	104897	1172634	959914	1415610
Compound605	6.766	316.113	[M+H]+	316.11	C18H18ClNO2	16.12	316.11325:2690890 317.1166:1143239 318.11996:707389	4.56868e+06	5393114	6097000	4442950	4774106	4212696	2825298	6686208	6077696	3864363	2727492	15265879	14808224	2729890	2825298	3588172	3372822	6986166	6549454	973433	939072	8029383	8927824	14577965	12984789	12824295	13833939	6193194	5836492	13205226	13730444	4851318	5908246	8773620	9222195	3749904	4135940	6789606	5015518	7651756	7647144	5516932
Compound606	1.087	343.191	[M+H]+	343.19	C21H26O4	45.4	343.19125:5422922 344.1946:2638052 345.19796:1197890	4.36661e+06	5206878	5129585	8718241	7924882	7604555	8252702	7413290	7247793	6679791	5904092	5007040	4941917	10018949	9807013	7985865	9888454	4528264	4572226	4076994	3987559	8803472	8819866	7278448	7024026	3664777	3531510	6851867	7914818	6950118	6568400	13394365	12937847	4857706	4641528	7018624	5512448	6430088	7349663	7598082	6925391	5509063
Compound607	3.821	239.133	[M+Na]+	239.128	C13H18O4	4.38	239.13271:2620617 240.13606:571523 241.13942:373282	6.64982e+06	12512941	12243729	11651067	12180774	16708529	17907988	14096355	12808871	14214308	13875156	2619144	797802	18496596	17378064	20823514	20955314	10363998	11518051	10501954	9959541	5223316	4662240	13328964	14783223	7965756	9514156	1336247	1969056	9932431	11407509	3890905	2048551	9467006	11792658	2239100	3360487	5461648	5389754	6284435	8557866	3495858
Compound608	9.154	376.236	[M+CH3OH+H]+	376.24	C21H30FN3O2	32.42	376.23621:3032118 377.23956:67106892 378.24292:17504650	3.504e+06	5151773	3536045	7268182	10666358	3801562	5067918	6886066	6684040	10945569	11387560	8165006	6157552	6164979	11800709	4208796	3713658	1593119	5839402	8253808	13063901	11325339	8928262	9212381	5521890	2991252	2447201	10221368	9923360	2284238	6180308	6460230	12147112	4620806	4126680	1778907	6132872	6096098	5524242	5277367	1755467	3340840
Compound609	9.599	319.183	[M+H]+	319.178	C16H22N4O3	21.21	319.18304:7102984 320.18639:3425474 321.18975:2584921	6.99083e+06	10761625	17667092	5519718	2871655	12466335	12560862	4311682	5691524	3679738	3880444	12588121	18296590	5656990	4475336	12532478	11931078	10181311	11140745	2621174	9510960	857369	422575	10461693	14172220	13056982	14208514	1859052	1545579	14430064	24608072	435701	846677	11404690	17595060	2579759	632902	970437	2066890	14798894	26068054	18509326
Compound610	0.822	136.938	[M+H]+	136.943	C6H10S	13.22	136.93806:723100 137.94141:0 138.94477:63878	652169	710444	441690	1551880	1594779	976132	982866	1970451	2287219	1446433	1510805	1016483	556739	1308894	1348246	821278	682546	111662	246445	1191584	1400968	1514624	1584942	1403770	1263946	834144	924040	1132954	571626	787485	965880	876984	885572	901383	1213914	1338347	806969	1241713	1044815	395731	639887	552932
Compound611	12.033	394.325	[M+H-H2O]+	394.331	C24H43NO3	2321.02	394.32544:173050784 395.32879:48203076 396.33215:6491066	1.10001e+08	130564320	126230672	142633792	142044000	114687672	96118216	222737856	241668144	125860040	128750624	108326368	121936720	212758080	214844688	100374936	78721264	92367720	111582160	106892448	109588608	302016800	322531232	93881360	82813720	145841840	136957248	350577760	346339456	125394840	123414424	555362048	582474304	201100224	207186368	346912928	359277856	149314560	157569952	175474192	175347552	151396080
Compound612	9.958	440.269	[M+NH4]+	440.27	C27H35N3O	15.25	440.26947:2708482 441.27282:2283262 442.27618:992859	2.71086e+06	11646712	10025336	3212866	1757572	7952695	8586995	2399086	1831992	3648251	2334903	6287989	5285836	1773820	3264778	4362318	3481966	2969195	1745502	2577248	1428756	2547703	1812580	6526062	6867322	5107518	4749903	1826064	1927699	2623746	2764742	2545702	1950673	2703636	4876964	2197768	2193758	2694325	3925576	6077126	6625273	2164751
Compound613	8.771	410.233	[M+NH4]+	410.24	C24H31N3O3	17.38	410.2326:3082406 411.23595:1101180 412.23931:1621668	1.93809e+06	6068789	2960801	1205132	1927620	12737060	13166913	128873	53086	2067747	955275	9119175	10119607	516312	1221428	1089280	2508158	631231	1773556	82410	283280	2198110	2891708	797615	4297190	6991961	10280543	787637	209473	2712689	7400792	523894	354144	981252	1554401	700100	227317	741106	530012	2426770	4694130	6109406
Compound614	10.849	233.222	[M+H]+	233.2	C15H24N2	78.79	233.22214:2448423 234.22549:0 235.22885:762433	1.36023e+06	10290161	5478664	490128	2687604	2304231	2631878	124484	730878	3692352	3622088	2388608	2503684	457497	308309	1889977	1175972	465778	1737776	1477737	274160	380617	295450	1463834	1170479	3918094	2453318	320394	483071	2143674	2660820	152023	341987	1321966	2106834	917942	215825	251084	721940	3401703	3626936	10092408
Compound615	4.273	408.18	[M+NH4]+	408.18	C23H25N3O4	5.24	408.18005:890313 409.1834:250897 410.18676:0	292450	34563	30312	1013196	811512	192247	31612	994028	774546	591875	171811	966509	937872	600000	616109	437950	402959	81652	97835	806992	870423	771969	1129303	836314	869107	34757	3031.21	137259	176106	701611	587832	149833	50409	3031.21	115250	433240	135578	235243	514829	33904	35122	40707
Compound616	11.411	371.119	[M+H]+	371.12	C18H18N4O3S	19.4	371.11874:2691429 372.12209:0 373.12545:0	1.3949e+06	8003855	514098	1340490	1719041	5052254	4016212	1945829	3362462	2841440	2705618	2870390	977471	2154861	3701679	2317818	4997253	3599744	4376928	886521	790973	1424032	1019545	2502320	2915777	775202	2590223	1781429	1996313	2350208	3173110	858194	482637	2421055	1621705	2276646	1893665	3545309	2271184	1922448	1029563	2501070
Compound617	6.422	561.221	[M+H-H2O]+	561.22	C27H30N4O8	8.26	561.22076:866030 562.22411:583388 563.22747:0	551188	2247281	892774	30014	30032	1644582	1573958	42331	25035	2496.82	2496.82	1674627	1455756	67214	36493	1117060	910534	1934302	1692680	2496.82	2496.82	71296	2496.82	1122314	1306332	1220770	1068484	60539	39770	1036290	729163	60076	137473	2233717	2712478	2496.82	2496.82	30684	2496.82	936060	761823	3912221
Compound618	1.084	517.194	[M+H]+	517.19	C29H28N2O7	15.63	517.1936:1220540 518.19695:0 519.20031:0	254044	346.674	346.674	595280	61040	17175	161531	73496	262459	346.674	3467	131874	16397	263023	346.674	85893	346.674	346.674	46435	75929	16579	2238087	1263144	167295	346.674	346.674	204692	1073363	1726456	241824	76335	2659310	2988704	346.674	346.674	1363607	2066322	1573057	1325958	346.674	346.674	346.674
Compound619	6.583	584.239	[M+NH4]+	584.24	C31H35N3O7	6.32	584.23889:609135 585.24224:256914 586.2456:942942	556818	1449857	875166	84304	63984	1169553	854554	28892	89212	58922	2889.17	1486882	1450509	79167	35671	599168	1957596	1202004	1058848	35029	2889.17	115064	112836	637167	2118904	1479663	1516511	143673	288813	1719967	1026122	61090	82456	1411674	1666839	43989	106466	52521	2889.17	2387999	2672344	2417446
Compound620	8.076	422.211	[M+H]+	422.21	C22H29N3O4	42.27	422.21121:14125851 423.21456:3799897 424.21792:961212	5.60147e+06	46001708	45194012	2535068	5373217	6232090	7644404	2078779	5867721	1013708	1678040	4292066	3083560	1428749	989636	22472850	23321544	933046	1036407	4056791	7767228	2479164	1155090	3988113	5570198	10817070	3899277	6055965	1466601	4893864	4668880	3242223	1454030	12400003	12944080	3514097	1671455	6521876	1842746	53325144	52747796	3533624
Compound621	7.067	611.212	[M+ACN+H]+	611.22	C30H34N4O8S	12.33	611.21222:2790526 612.21557:816588 613.21893:345999	907037	2690202	2209457	870075	882882	2016576	2483980	384530	228172	125223	347823	1836050	1680841	526113	396565	2622792	2226610	1328249	1615855	577420	624564	49547	4144.17	1174224	1784803	1073789	346980	4144.17	56933	630378	899518	41442	47162	1798838	1039025	59358	46778	4144.17	44270	1695518	1853881	1440412
Compound622	6.679	285.126	[M+H]+	285.127	C13H21ClN2O3S	118.53	285.12604:26826596 286.12939:5606770 287.13275:2064738	3.42728e+07	38781160	33639568	126090552	122022240	36771836	36414072	37266168	35204652	75811192	81447712	47624312	51696332	33827044	31487452	35908672	32397626	29078882	15187159	65607876	70123592	44427632	41607544	53853624	52703824	33978072	36823212	42460960	21232836	56267028	64308644	23827434	47252024	32281568	31200826	40492952	42106948	39119112	37643052	54278880	51310944	83806696
Compound623	5.983	454.124	[M+H]+	454.114	C17H25Cl2N3O7	1469.16	454.12354:732319 455.12689:190936 456.13025:0	204345	730.408	730.408	311029	164611	88258	730.408	848873	655479	1293617	976817	707170	916547	796532	826987	152265	149746	730.408	185509	66455	30081	324241	246303	91062	316380	141552	730.408	157096	453330	86053	125734	730.408	133143	233589	128104	320444	157205	2462854	2483832	116011	219839	88302
Compound624	11.008	410.341	[M+H-H2O]+	410.317	C27H39N3O2	243.26	410.34113:14490665 411.34448:5502090 412.34784:2015120	3.90469e+07	50607288	61415556	60273356	65051888	68999160	66357584	72489832	67047432	54841252	55827716	57118760	57099716	51935308	50642460	59879500	57850072	67081416	57529004	58941028	64727564	66021656	65533488	58689224	65469020	57984144	51633880	59512528	57305080	56788032	58425508	50946492	65289176	62432040	70331592	60074680	64876600	63462836	58894716	59317692	50058076	72774400
Compound625	7.584	387.113	[M+H]+	387.108	C18H18ClF3N2O2	52.11	387.11337:4889316 388.11672:1108339 389.12008:512150	1.45219e+07	21104448	11708161	22289578	23457200	13330228	15796584	22893894	27876990	26577202	30078820	26179550	22066564	28180096	28579486	13414834	19019824	17633754	26303414	25332434	28009178	27152542	24571590	15326868	16551778	17014176	15146970	26818988	27341572	26384684	19119916	29882144	30449074	22546922	15194142	31444138	37042972	29939794	30916956	22536040	14587145	21020642
Compound626	5.249	522.17	[M+ACN+H]+	522.17	C27H25ClFN5O3	66.56	522.17029:547470 523.17364:0 524.177:0	300098	783494	744950	1793.83	1793.83	922627	892793	46892	234317	1793.83	1793.83	392412	214620	36413	1793.83	2539703	2487714	1795647	1634457	1793.83	1793.83	1793.83	129581	1793.83	137460	965435	1030239	33694	1793.83	54086	128917	1793.83	35738	1839075	2499578	1793.83	47097	59948	1793.83	399020	1414169	1354986
Compound627	5.866	526.219	[M+H]+	526.22	C25H33N3O8	31.41	526.21936:5881250 527.22271:1972500 528.22607:272863	4.09664e+06	16251140	15627717	120197	40462	14746536	14976929	113346	161553	54639	151110	2738013	2827272	94933	117506	10695853	11823916	5596566	4829480	53402	66204	71600	200713	15956536	15540160	9114057	8963463	61636	96445	7513949	6802139	1145198	60729	14499529	13653972	66246	50283	81837	99227	11541383	11963363	4283522
Compound628	6.284	468.252	[M+H]+	468.25	C26H33N3O5	26.39	468.25204:5263578 469.25539:1685654 470.25875:163741	3.17864e+06	20671024	21140090	295289	161592	19860636	20492730	614048	1124399	326918	58546	2086563	1926464	353452	275065	18839706	18728616	10098381	9063522	148899	113576	797803	641669	7622872	7873308	8313921	8827894	107200	99723	3220714	2938982	254163	421627	9370205	10161886	354794	423750	478692	270209	9339948	8559059	8063133
Compound629	9.111	245.171	[M+H]+	245.165	C15H20N2O	40.14	245.17065:28918830 246.174:6005011 247.17736:1659314	2.20625e+07	29554570	24632370	31319084	21757708	18768882	19835332	28782074	32948760	41856024	41969452	54667900	48858624	38872684	34187448	27993908	27663042	56539604	54560036	39233768	34668932	16458571	14835526	13712978	17516992	48146712	49469960	19701726	14234022	22484190	25435466	19316250	11495596	25723754	24928132	27255516	24434146	45056956	47590620	28145874	38528092	28274950
Compound630	7.278	262.233	[M+H-H2O]+	262.191	C15H20N2O	102.45	262.23331:3701757 263.23666:588054 264.24002:170017	4.20118e+06	7178842	6864417	8082367	7815462	9251383	9123435	10112573	9926521	13169703	12917432	8407732	8984745	5202200	5068921	4692394	4764228	4434346	4808264	5951560	5790398	5549659	5409776	4105207	4389384	5083186	5268246	4792868	4920176	9542467	9431101	8011322	7798716	5884608	6111614	7833155	7869268	8320040	8110827	9340952	9226439	6137570
Compound631	6.698	326.181	[M+ACN+Na]+	326.184	C17H25N3O2	22.2	326.1814:5484964 327.18475:2830452 328.18811:967092	5.71193e+06	7178794	6846850	7945444	8078488	3278751	2073552	9869115	10929005	6349181	4103074	6106425	5692304	8146299	7852112	7493215	5060781	5372589	4738650	2636595	1503754	8442449	8851608	13165882	9355736	12125251	11349149	5242770	6586292	6971034	9912307	6665652	7121436	10531465	11713811	5331724	5071422	7762106	6553308	11093285	10859426	20099030
Compound632	9.237	304.206	[M+ACN+Na]+	304.202	C17H25N3O2	24.95	304.20605:5981004 305.2094:1799222 306.21276:1103407	5.79973e+06	16951838	13688847	4187613	1947198	19359266	18704388	5247858	3887168	6078378	5316796	6517271	6486718	4621338	5911556	18151624	19139926	8040087	7344928	3003529	3248310	3945616	3835923	11243374	11043513	9729578	8061469	5940268	3926267	7601660	7425962	3860252	3372065	8236712	8169289	3638166	3948556	6826211	2779203	15483160	18003032	8426130
Compound633	1.101	601.233	[M+H]+	601.23	C37H32N2O6	8.37	601.23346:667096 602.23681:0 603.24017:0	28888.9	1276.13	1276.13	1276.13	1276.13	1276.13	28986	1276.13	38388	23222	1276.13	148165	1276.13	1276.13	1276.13	1276.13	45887	1276.13	1276.13	1276.13	1276.13	1276.13	1276.13	738350	1256765	1276.13	1276.13	1276.13	21302	1276.13	1276.13	1276.13	1276.13	1276.13	1276.13	1276.13	1276.13	1276.13	1276.13	1276.13	1276.13	1276.13
Compound634	7.418	574.219	[M+H-H2O]+	574.22	C28H35N3O8S	45.36	574.21942:833256 575.22277:207705 576.22613:0	283938	106980	356501	1402785	1209680	142803	75910	97746	297625	821295	729414	56857	152734	687062	698493	253030	216790	517535	597095	1548701	1731536	3871.24	42565	284667	97421	263122	453345	3871.24	46334	121030	144710	38712	104981	714508	484992	3871.24	3871.24	40608	72800	231924	173958	247276
Compound635	0.813	202.977	[M+H]+	203	C8H18N4O2	58.25	202.97678:3735068 203.98013:536185 204.98349:835818	1.64252e+06	1185100	1264301	4353014	4382568	2713985	2841052	7188546	6473474	3103243	2809047	3486115	3863188	3077443	2688098	3663680	3791312	435919	365282	1887830	1885454	2345898	2679900	5408371	5125410	1834497	1591748	987802	952183	2124334	2134432	1685570	1635905	2464117	2630450	2300265	2158337	2649152	2498669	939044	956647	1444568
Compound636	6.872	217.166	[M+NH4]+	217.165	C9H20N4O2	9.68	217.16615:4531328 218.1695:2714900 219.17286:2669139	3.93632e+06	2321676	9747474	7259526	7819910	8851364	4768638	6237738	5181576	2435513	2454616	3694040	2909370	3995582	4878050	6491724	8535771	3671620	5372914	1413784	2777194	18902362	17646318	6281688	6500172	3234916	1231332	12584980	14680652	1952007	2039532	12318665	12421020	5154372	2248756	8337027	6862302	7595652	7626274	1622951	3434314	3853015
Compound637	1.08	326.175	[M+H]+	326.175	C20H23NO3	29.72	326.17517:7458349 327.17852:1410228 328.18188:857570	3.56428e+06	4956092	5527944	8069006	8004478	8019127	6531907	4975010	5523874	8869807	8652092	6150840	5475652	6562675	8839899	5749894	7128521	3289287	4372540	5041306	5549916	3503933	3959532	7542130	7370746	3474815	2663184	2853332	3197203	5491562	5726729	2914970	4676703	5389456	5280084	2690840	2320309	6267654	7107264	4921520	4529706	7032280
Compound638	1.828	322.055	[M+NH4]+	322.066	C16H18ClNO6S2	7.41	322.05487:496887 323.05822:90678 324.06158:0	525618	1242453	980069	1350491	1033038	812848	823419	502149	984672	683706	638654	3367990	1476740	1168908	810290	634136	562744	577548	837295	872526	935464	600553	517241	641564	667448	1004245	1087421	80039	144815	611999	595977	440501	470288	867593	752943	84719	171972	707187	839709	366821	761426	1167814
Compound639	7.116	798.32	[M+NH4]+	798.31	C33H53N6O13	296.86	798.32025:298180 799.3236:0 800.32696:0	221663	625701	888463	616.752	59129	187872	105826	616.752	32306	616.752	616.752	286763	161321	6168	616.752	661518	161046	555085	783104	30239	26812	616.752	616.752	176395	260266	503793	361497	616.752	616.752	571977	876311	616.752	48725	785797	830297	616.752	616.752	65879	616.752	315606	883085	1084392
Compound640	5.199	440.232	[M+H]+	440.231	C21H34ClN3O5S	6.81	440.23239:816220 441.23574:193126 442.2391:0	384827	972924	836366	698585	282616	1037160	931709	291086	125708	161357	126146	370836	102144	420637	238556	647955	730754	261857	273896	384813	420143	96016	73423	994292	989380	709000	144865	58448	47256	154974	275222	24344	86098	498890	743966	26439	334847	304615	77416	1027756	1292077	774149
Compound641	10.151	438.221	[M+H]+	438.213	C23H27N5O4	23.16	438.22055:18646744 439.2239:7408394 440.22726:719078	6.07994e+07	104331504	144684512	49414056	78441624	54135100	92143272	40783100	119866608	75487648	152752608	73968032	60646524	117649496	104036424	57278436	47737928	146569840	66225488	101185928	71060136	96606552	61701936	111217976	145775712	50193748	61620572	76061000	84415080	134685584	59317160	47862280	61235176	132581664	130115752	53285436	131825656	105347784	84774856	142898912	90642560	48272780
Compound642	7.136	465.18	[M+H]+	465.177	C24H24N4O6	30.64	465.18015:4027388 466.1835:954493 467.18686:170097	1.79725e+06	4440744	4105923	394635	315630	1790038	1686044	272968	501911	88752	517676	106491	162886	627764	575227	2219279	1046770	464252	647502	258493	1242505	9386166	9455160	202491	517269	3967471	4301468	11144091	10324598	428879	82464	17388354	17299470	2483846	2714722	11720580	12443794	1804579	1996936	3924244	4296054	1295170
Compound643	6.765	477.214	[M+H]+	477.213	C26H28N4O5	10.58	477.21368:1848120 478.21703:797903 479.22039:66957	647745	101590	100844	885373	951743	312920	53271	3599046	3553085	151868	276006	385026	225271	3103214	2839235	197057	120245	139970	202449	163636	472311	393362	123955	64073	127927	163910	57966	205575	65027	146097	171643	2650403	2496091	82088	130246	2188895	2159168	535048	433419	109531	125477	67569
Compound644	11.853	304.328	[M+H]+	304.341	C10H18NO8	3995.83	304.32809:557651 305.33144:0 306.3348:1191473	445774	414870	1684405	497406	962582	1426462	229260	1537980	1004491	370243	943552	1153801	522647	138783	1151209	896242	658791	417578	298216	1706943	325500	383504	822118	476701	810187	332489	308263	422611	568721	370976	296464	534824	1081150	931060	462706	714741	13878.3	1430741	859493	898843	227978	344748
Compound645	5.401	348.16	[M+H]+	348.157	C20H23NO3	12.71	348.15988:3395154 349.16323:743677 350.16659:2132257	3.00212e+06	3757513	2169375	3370322	6950141	7366210	8929506	1723862	1791892	4976628	3258882	2316403	1975054	1507058	3131793	4825459	6182602	972796	2945180	1267751	1046097	5946320	5568641	18997302	14758269	1854208	3733672	3681777	2197170	6886858	6136586	8273210	7619854	826654	3487512	5160506	4945611	2224058	2410464	2740154	1228370	3041400
Compound646	8.375	280.15	[M+ACN+Na]+	280.154	C15H21NO4	141.44	280.14957:81745888 281.15292:18973200 282.15628:1571061	4.91466e+07	67739088	61324088	108735312	105769464	43164136	43138184	126929944	119262728	55562892	50886432	13028388	12618075	77131568	75565992	55980868	53517772	30777008	32063186	94563688	95103688	221443456	222930256	25536696	26753558	94357864	90493656	118091560	115194704	28276818	29809736	281163168	274323552	75009256	77377944	203547744	202654208	75634232	74536296	75411936	73082112	14050954
Compound647	4.734	191.098	[M+H]+	191.1	C7H14N2O4	15.09	191.09756:10754505 192.10091:2016747 193.10427:9325110	5.28623e+07	125455472	123970016	44460176	45593924	114573296	115463920	70689296	77814968	31003908	30275976	93079376	97069448	21569742	21060434	197443328	202329744	65069556	68324744	26268254	19627682	59112812	65835696	64992736	58192124	161339680	164630432	62440464	57248656	57792628	62379272	55684204	50336824	171813712	183544256	61807528	58410068	71802272	59151328	125824896	127113888	34394972
Compound648	0.882	102.054	[M+H]+	102.055	C4H7NO2	45.32	102.05382:9878138 103.05717:1997040 104.06053:1237013504	9.65387e+06	15006434	13686185	24177862	24636666	17643610	17903580	20052424	17759324	21336120	19606398	12063554	10523458	17354814	19547668	22061406	21180476	9456647	10299648	20875932	20238208	17418818	15617625	10810891	12226547	14844390	13291678	10690714	10700087	10318161	11231781	16393628	17353310	16822370	15638436	12525978	13094074	16680555	16705802	11479310	12334136	16757899
Compound649	10.793	169.952	[M+H]+	170	C3H8NO5P	7.94	169.95161:178012 170.95496:0 171.95832:0	31468.2	299474	65210	6521.04	6521.04	78839	6521.04	6521.04	6521.04	6521.04	105561	6521.04	6521.04	6521.04	74008	6521.04	6521.04	6521.04	6521.04	212914	6521.04	6521.04	6521.04	6521.04	6521.04	143739	6521.04	6521.04	6521.04	158421	6521.04	6521.04	6521.04	6521.04	6521.04	6521.04	116073	6521.04	6521.04	6521.04	282659	6521.04
Compound650	0.916	236.145	[M+H]+	236.131	C10H21NO3S	34.72	236.14545:12314459 237.1488:1382170 238.15216:343867	1.1889e+07	2527902	2823984	10245232	11106899	5080498	4748992	15690858	15565528	7539513	363775	6774464	204826	66480052	561133	868684	38006288	33344122	32558014	41676344	38874808	22014872	4088991	49904212	50383476	3639620	3803731	17403618	18765450	352033	38467400	13407778	13198894	5987320	5234413	3179610	23185964	4420860	4478100	3343680	3928833	4050150
Compound651	6.021	145.084	[M+H]+	145.097	C6H14N2O3	22.38	145.08356:2494303 146.08691:0 147.09027:5121550	3.66094e+06	6963548	3460214	4301943	4683004	10266259	4925918	6436688	3247947	4638564	4401191	5523114	4099154	4527996	5261616	4290100	5904497	5836016	3282850	1563142	3500949	2199361	3281079	7903514	18345458	4080212	9653688	2278852	5126198	4405298	7054706	3949282	3299148	5067232	6314197	2068169	3241645	5211248	1319527	8366090	5604248	8894001
Compound652	5.054	113.931	[M+H]+	113.95	C4H6N2O2	12.25	113.93097:308758 114.93432:0 115.93768:0	143407	1101134	479114	254640	175374	1348.18	1348.18	1348.18	13482	1348.18	1348.18	1348.18	1348.18	1348.18	1348.18	1348.18	1348.18	187187	165822	608479	713698	265441	222954	461778	485133	61949	1348.18	25197	1348.18	1348.18	62601	1348.18	1348.18	42014	1348.18	1348.18	1348.18	323065	179112	859443	1149018	1348.18
Compound653	1.066	118.085	[M+H]+	118.086	C5H12NO2	1169.91	118.08453:334525984 119.08788:24956522 120.09124:4242716	4.11724e+08	567841664	576342464	772656256	781885120	656384640	675432896	650220736	631759872	680176256	642286016	853173440	834069120	639310592	628343232	784996928	809674048	610075456	625626944	735564096	754007936	610190784	588862976	594014400	590397568	832346112	826935680	430067072	408890560	662340288	659403712	601369152	549279808	797719040	811894976	463193248	425803872	529162144	541442048	767336768	769649856	720700096
Compound654	8.647	119.084	[M+H]+	119.082	C4H10N2O2	33.14	119.08395:3313925 120.0873:1286532 121.09066:6837333	7.96728e+06	27428390	8724757	8740421	8516521	24010572	11990194	10160037	9320918	8179434	19748102	13117403	20160822	14895142	13093477	14033155	7978764	6186700	10722765	13218649	11589607	10302110	6953227	16175972	10811217	7930431	12031310	7608776	8513450	8206732	8571902	4249090	9641207	16097520	12140941	12053300	3246808	9986648	17962674	4298640	8600520	15179768
Compound655	11.492	308.056	[M+H]+	308.051	C15H14ClNO2S	348.94	308.05588:286407 309.05923:0 310.06259:0	43896.9	629642	15511.1	15511.1	15511.1	15511.1	15511.1	205488	15511.1	15511.1	155111	15511.1	15511.1	15511.1	15511.1	15511.1	15511.1	15511.1	15511.1	15511.1	15511.1	15511.1	15511.1	261981	15511.1	306527	15511.1	15511.1	15511.1	15511.1	307117	15511.1	15511.1	274437	15511.1	15511.1	15511.1	15511.1	15511.1	256386	281792	15511.1
Compound656	11.854	343.298	[M+H]+	343.3	C19H38N2O3	181.04	343.2984:16830378 344.30175:1292172 345.30511:0	1.03883e+07	19328764	43544284	19604608	29516818	32272984	12229238	12861577	12354392	17661050	22472962	30685692	32501974	17551374	22277372	30373800	5370572	9438770	15071919	66376620	7520594	2798048	1465515	2161940	8394768	21112062	23590868	27508916	1635201	5387902	12031629	54157328	1485872	14427972	17468088	44248112	2142808	3415035	4170750	18205826	19714794	29663182
Compound657	4.725	222.145	[M+NH4]+	222.149	C13H20NO2	65.48	222.14482:54585884 223.14817:11401045 224.15153:4077213	1.31102e+07	13698253	15178457	5687384	5175808	5426626	5639390	9695512	6076538	4304281	9264837	16994878	16850220	8445960	6954842	8837715	8095047	13943526	13881348	7859853	7794856	4987994	4089036	7577418	9068934	20874992	23963734	5475809	3358019	8293670	12381913	3545951	3470826	24295662	28960206	5447808	3007623	4756580	5414934	30963292	33588980	234513296
Compound658	1.079	120.891	[M+H]+	120.931	C4H9NO2	18.27	120.89082:864122 121.89417:0 122.89753:0	117308	649422	287652	24293	1461.82	1461.82	117347	38382	22320	19246	74962	1461.82	14618	1461.82	23342	167232	280726	592351	785722	40462	65199	30222	138154	41032	1461.82	249828	176495	1461.82	1461.82	1461.82	155818	1461.82	1461.82	748146	523007	22816	1461.82	21760	1461.82	1333538	1866392	717194
Compound659	11.791	163.109	[M+H]+	163.108	C6H14N2O3	132.74	163.10872:72625784 164.11207:10628687 165.11543:0	1.1723e+08	19391876	43986208	43925060	21087494	39723128	27525450	14678141	44207524	33707308	39570740	25642724	11359722	32925630	20427600	40484536	394135584	193789280	120668920	221529392	246178112	376482144	180022992	187649568	213217632	199186208	159493392	160598512	272085760	277321024	331291840	310999872	141128032	128391816	244416816	251722224	304345664	268682880	324344160	232343216	126520696	298961792
Compound660	7.029	191.103	[M+H]+	191.103	C7H14N2O4	14.27	191.10323:11414178 192.10658:1325243 193.10994:5930708	1.81843e+07	5538048	21427724	36840960	35990116	15503326	5354848	14757158	22927536	40232220	43063192	51556664	57844428	31177074	29272076	15486674	13135667	120909648	8076228	34772348	21469576	16631499	16972236	43469584	41367044	11518208	17704746	13732380	15147358	37203168	38111380	14190518	13390135	15712172	12483376	12583354	23591572	27363922	26035810	23621666	15414808	23805522
Compound661	4.352	347.006	[M+Na]+	347	C17H18N2O6	750.15	347.00626:96075 348.00961:0 349.01297:0	19888.7	104978	64594	404.579	404.579	33828	404.579	404.579	404.579	404.579	25074	56147	112287	404.579	404.579	4046	404.579	107476	84255	28107	404.579	404.579	404.579	404.579	4398	216261	223490	404.579	404.579	58052	50998	404.579	404.579	404.579	4410	404.579	404.579	404.579	404.579	7880	5901	86334
Compound662	11.796	147.078	[M+NH4]+	147.077	C5H10N2O3	49.14	147.07787:22907586 148.08122:1743951 149.08458:135134560	2.92729e+07	6326287	10529950	24182200	11500424	16452979	8177992	6112348	19893606	10301475	17487732	7091839	12876043	14298967	14914996	9518610	112277592	62207976	27571858	34556576	86804312	73130464	50612204	35810200	53345836	63138780	60580464	85079720	78713368	31212156	36648484	89356736	73874232	26524676	60419692	34911304	95008176	74913520	101522520	44746764	81305832	50090568
Compound663	0.867	168.946	[M+H]+	168.934	C5H10N2O3	20.72	168.94611:649956 169.94946:0 170.95282:86779	675818	1135360	1477643	972922	972500	1364226	1497699	824304	721001	791617	784012	1908954	749451	790375	43917	1504307	1187307	1189871	1075126	867461	55013	536760	648332	1787251	1799166	932341	1037254	698711	668800	2282183	837767	674195	43637	1018490	1367919	834492	639537	668082	618024	1787015	1750455	706009
Compound664	7.781	164.104	[M+NH4]+	164.103	C5H10N2O3	107.05	164.10428:67374808 165.10763:9195541 166.11099:2235221	7.64421e+07	20097342	15752714	164691984	97947824	55916556	45219612	104169640	186971776	86304440	55023684	27995174	67437528	130416144	127250240	90895568	88196248	63821668	34565264	56208224	57293772	330649216	357219808	82651424	109331704	26428838	27093464	259923728	269028032	48822584	51601588	276023168	268305952	32208934	40476596	168559232	174267312	228583872	231638048	17124986	36997048	18976418
Compound665	5.487	189.136	[M+NH4]+	189.135	C7H16N4O2	22.29	189.13564:31932314 190.13899:6679258 191.14235:6477787	2.78515e+07	30760996	31080498	32949594	29721176	70977984	69828616	35356020	37150396	18449704	18090510	26333358	27052832	18630264	23842248	40886024	41157772	19062824	15172828	5381599	4675554	26984206	27563498	79098328	76267944	34471768	36006368	36206844	31214178	44608792	49851352	25224668	20601976	58003048	64789304	18937128	17904108	12710840	12082448	36528028	37355764	19766264
Compound666	10.241	343.289	[M+H-H2O]+	343.296	C19H39N2O3	155.06	343.28934:16340283 344.29269:4676227 345.29605:774079	5.3418e+07	99643568	56186648	76167960	106718656	81283528	86302496	81009776	84282992	90004576	87659488	96881136	79984760	80732776	82809936	71711224	73443080	85074080	79711608	67561384	79988544	81290520	81691808	84978040	79317328	85090168	80334160	82820040	92211680	73390480	82720160	80948872	89476152	82292584	77686712	83547696	94232152	95099120	89472808	76237560	80891800	78865936
Compound667	11.557	344.319	[M+H-H2O]+	344.303	C19H39N2O3	345.54	344.31863:8763368 345.32198:2385219 346.32534:0	5.04606e+06	705037	101012032	7435762	3402129	8963434	8567980	2474747	9490082	4892078	2694642	5510656	4322014	9659103	2700004	23134182	2672907	4880620	4198956	31209962	5920847	9105805	2802713	4183588	3972109	6823658	4822103	10700673	4197604	3039846	5214136	3175802	8247456	4573696	5303838	2076838	2925684	4192257	3068800	4119392	9519077	9962999
Compound668	7.511	148.081	[M+CH3OH+H]+	148.08	C5H10N2O3	23.82	148.08128:5597302 149.08463:3345108 150.08799:1201796	7.59893e+06	16762661	12849922	4520558	4791670	15589696	14641948	3578974	4976560	3587714	4512643	11581809	10478436	7183392	5937324	18029098	17923612	14385471	15464279	4319336	4713926	3100684	9903052	15464290	15849382	12298970	12961178	9998104	4482724	14782357	16637173	9596119	9835882	15436056	18216782	4570565	4729532	7114419	6591920	15050443	14551841	14461325
Compound669	7.391	216.098	[M+H]+	216.098	C8H10N2O4	925.57	216.09837:580128960 217.10172:95287632 218.10508:6505136	3.07617e+08	428585504	397406208	210235424	195207200	323778944	315160800	540795072	559019264	229578048	242172416	258121152	251396032	389348768	387455008	597418752	643935552	444598528	442367680	149930336	152357760	124154472	136736288	492931552	487830304	529590144	540616512	67168112	68377336	201952688	191983104	149655696	149080512	710272512	721630272	76024144	82367584	205212192	201623936	566139456	569181696	497548736
Compound670	5.604	246.128	[M+CH3OH+H]+	246.13	C10H15NO6	124.26	246.12804:30242164 247.13139:3458094 248.13475:3429070	1.06889e+07	10779574	2762645	4476191	4156274	6179074	9810396	5809181	2317148	2874825	2697022	36100684	41116352	1541396	4213182	7558481	9665497	37800328	33770036	2311168	3869417	9201852	20026636	2131468	9848889	22626898	25249382	16798454	17223012	11077655	9277815	4739728	9283868	13173136	15370852	6142191	2745230	4192007	3058208	17291864	17259076	80326696
Compound671	11.875	371.346	[M+H]+	371.327	C21H43N2O3	2889.66	371.34595:6503214 372.3493:23006836 373.35266:9500510	9.72601e+06	26807366	52072044	32816638	44262112	25713720	12850285	13697812	26674082	10179904	6673234	11731993	14393768	12618130	27257084	18442548	14741212	9013234	19598438	11181897	11075837	18369590	8798456	10318879	15582218	10674397	8656769	10496522	8244161	16414639	7807284	8314610	32535832	16067724	14525272	16876134	14117327	18942420	11901226	11570207	17994492	9721160
Compound672	7.732	340.112	[M+H]+	340.11	C12H21NO8S	95.99	340.11182:6334660 341.11517:1504607 342.11853:129633	940402	156464	53081	48252	96742	42239	150067	221184	272122	2348.56	40362	81471	168090	96199	42046	42074	42616	88469	111706	33731	47659	1795010	1287468	256057	179812	131510	53397	23328356	23065324	23486	78300	7800355	7234760	135719	95783	10657684	10426848	192279	319942	187589	63012	135522
Compound673	4.966	152.068	[M+NH4]+	152.068	C6H11NO2	76.69	152.06816:47736628 153.07151:6329115 154.07487:1898606	4.19498e+07	29980782	31130602	29468354	31371628	49685476	52222104	37606284	37040940	29202920	28706850	36254184	45979100	33950896	37908036	57816520	59309208	31503294	32885756	14481269	15699374	33485800	82578504	122406768	120995688	31637754	23921096	75800840	74257400	65640140	70353736	76060048	77159352	40630432	32555184	69593824	68764928	44131676	46457916	25287234	23492730	126790216
Compound674	0.99	130.084	[M+H]+	130.085	C6H11NO2	59.61	130.08427:40131808 131.08762:22230584 132.09098:6503954	4.22309e+07	66910044	67932520	66423504	68771408	69786096	69057592	61399540	58753776	56563348	54770820	85391504	80204288	43974716	43806180	71193888	71914368	40455768	38394884	41435968	39540344	44049980	39985396	127086960	131215056	86043168	86492752	36244864	36667996	104522488	96371088	33298238	35288824	98391472	94306768	40928796	37940168	37944124	37907440	123321072	129729512	94441256
Compound675	0.863	197.972	[M+H]+	198	C5H11NO2	49.64	197.97202:2170860 198.97537:0 199.97873:83810	702149	1233907	1199816	987674	1195258	944988	1033310	546683	501864	719768	747862	2425187	2214601	490755	516146	1141070	1012652	939815	1263882	1109608	1109167	520509	366772	865864	819738	3420609	3356397	443166	431310	1238315	1254554	436665	535678	2338699	2625509	301132	257511	480778	406872	1639131	1439148	1972311
Compound676	8.912	330.996	[M+H]+	331	C17H18N2O5	107.95	330.99634:3718625 331.99969:420103 333.00305:542807	7.58645e+06	11165329	11088751	12642439	12303296	10449892	11314898	13852556	12775468	12916222	12358851	10353433	11194314	13812578	13494449	10613443	10281148	10861414	10308406	13233394	12896693	14463636	14167776	10016033	10265352	10006739	10289881	14553174	13674676	11058214	11463837	14066532	13513403	10709078	11805146	13809543	14108239	16302777	14997343	9603108	10146852	10115509
Compound677	7.074	295.14	[M+NH4]+	295.14	C16H20N2O2	18.61	295.13962:11531510 296.14297:2657583 297.14633:1877887	1.41137e+07	20707108	18324534	16491034	16599089	20954020	19076830	18122270	18421326	20530644	13513134	19863512	18250760	17028052	17230498	28734788	28773260	24071876	26334014	20034298	19461324	10872540	5278934	24180044	25941826	23464068	24228152	6082979	9389040	16988970	17715436	11989593	11619312	44815580	38674836	9185015	7696346	12504374	9792804	23818724	21555584	20772120
Compound678	6.737	470.291	[M+H]+	470.297	C22H36N4O6	11.03	470.29086:3115634 471.29421:1026285 472.29757:0	2.54091e+06	5275783	5005778	5393816	5444778	6845561	7063058	9086078	9533529	7186686	7510462	51140	88653	15118099	14274409	5790118	5452760	2795422	2556128	4351510	3997014	1882685	2014813	1268970	1198474	1462396	1157354	151152	87995	2021862	1239382	289128	94845	676085	682419	84647	23254	2095367	1728511	790294	1787817	182335
Compound679	4.261	366.179	[M+Na]+	366.18	C21H23N3O3	7.32	366.17899:1979843 367.18234:572388 368.1857:89697	842483	176266	97119	1008175	340135	571026	428772	975078	534288	411188	250501	4221938	4457772	831945	215865	622307	536392	2242960	2019426	138300	30350	854058	427339	392396	742043	229592	100220	198933	402775	517965	367640	359468	1233027	229223	505941	373754	262019	1096079	201027	3603536	3549205	3712506
Compound680	10.278	313.187	[M+H]+	313.187	C14H21N3O4	30.89	313.18701:15053682 314.19036:1111217 315.19372:2945087	1.51139e+07	57928456	42877852	10398882	9081552	57919180	49522136	8506981	10002218	7089711	10855782	36309540	41019432	11699119	6790639	50830260	42195616	9534243	10556335	10002613	11106518	7014750	9004469	44930116	55934860	13590075	12612961	10057161	8562974	8922200	9608974	9243988	7462236	8370228	7024834	10831012	9664797	8415630	10018688	32029518	39918308	32231020
Compound681	7.475	350.19	[M+NH4]+	350.19	C21H23N3O2	395.23	350.18973:69783528 351.19308:17341546 352.19644:2194703	1.87549e+07	197984496	183958080	2245992	3081200	12437259	12494942	3547014	1863981	9184642	2439002	6352164	6042456	2208985	2542974	102934520	96733072	8023845	9129363	2601462	2199646	3502193	1917138	7025602	9753031	33652948	35877092	2566190	2897156	9402001	8955043	2730758	3849237	42276268	40786268	3611836	4406496	2433243	1343599	275234208	279224448	8025949
Compound682	7.04	385.122	[M+H]+	385.12	C21H18N2O4	39.28	385.12234:5873737 386.12569:1101834 387.12905:976724	9.51833e+06	18318384	17328474	10669079	13754419	10698370	12550491	10296951	11510507	12584880	12997915	16115522	15598253	12863818	12678928	14406071	15059130	13375121	14189772	17097746	20737376	3214788	3163754	13069810	13530516	21002934	26853720	6203479	3422666	13577665	12265783	4562861	2049375	21879208	20040726	6129649	4621082	12431209	4519726	27650128	28668604	22997628
Compound683	7.114	207.098	[M+H-H2O]+	207.097	C9H16N2O2	100.06	207.09808:74468152 208.10143:13352465 209.10479:6646834	8.13101e+07	201080880	197064192	20648372	18422656	207480608	211524816	12493748	13926050	25605056	31735768	122972656	116367440	13894438	13617260	211447600	207865120	141005232	140656368	22526914	23309288	5950940	6338106	268006144	270079040	155554384	162948560	9469808	9233362	143789056	147882256	12296163	12294791	240166560	255421920	14334763	13890480	10699717	10829847	156362320	162287824	254166816
Compound684	8.652	379.075	[M+H-H2O]+	379.076	C15H20N2O4S2	18.96	379.07535:1368362 380.0787:340802 381.08206:0	589389	2409181	1788662	5116.56	5116.56	1095177	1298530	5116.56	5116.56	5116.56	87600	638567	535721	5116.56	5116.56	1519189	1682687	289331	236070	51166	54199	5116.56	5116.56	1536447	1353254	1206721	1272190	5116.56	5116.56	1151787	822774	5116.56	5116.56	1343285	1600347	52925	5116.56	5116.56	77930	3179587	3015305	3546388
Compound685	7.182	132.079	[M+H]+	132.08	C4H9N3O2	18.32	132.07869:17224038 133.08204:4817619 134.0854:347875	3.23065e+07	12973757	14411411	42991380	41040492	26137750	31961946	48731288	43570844	42052648	45276384	32373596	29717960	44576148	51532856	31873348	35128564	48278664	39093744	38536928	49287336	74914552	74618504	57833784	56088564	40273924	35734036	66262356	71745656	36082640	35764996	62472904	70233240	40862308	48442784	60136816	52824216	68775432	73086344	38130756	32964904	45349172
Compound686	7.265	249.105	[M+Na]+	249.107	C4H7N3O	19.44	249.10541:36669640 250.10876:6149585 251.11212:1480913	5.21495e+07	66255612	58732440	99925616	91654808	69045480	68187096	57820876	64720608	106911248	111174664	89236504	85715408	79468640	77133296	71734680	79053376	70888984	62595492	114858432	115303936	71998952	56029612	62330680	72872576	67957592	63168292	65188908	71783952	74102296	73420160	61022036	60472212	56595024	57513612	75785984	78650352	77325776	69056472	72468040	74977224	59996212
Compound687	5.978	211.141	[M+H]+	211.144	C11H18N2O2	1882.39	211.14061:1697523840 212.14396:231717424 213.14732:15902056	1.79682e+09	1997287936	2080110848	1113394176	1144397184	4601311744	4611972096	2275809024	2357904640	1082328192	1040385344	3001397504	3031070976	2020907648	2064113152	4362714112	4314148352	1470934784	1378551552	720006208	727765632	3702375680	3769523968	3006451968	2994191104	951094272	964004672	4822264832	5206570496	2316506624	2313262336	7528488960	6968409088	1509266304	1567447808	4874645504	5251470848	2552865280	2367836416	1858329088	1836048384	2861809664
Compound688	9.211	197.114	[M+H]+	197.115	C10H16N2O2	13.96	197.11423:6950011 198.11758:1151119 199.12094:2486194	1.50767e+07	27953380	12762312	11754797	9851002	28439636	24655372	10427930	13572014	22914700	34777808	24307098	33460572	24886100	24492754	16875246	18325470	38507188	37095752	41295796	38560520	5744019	10561084	32278964	25884472	26342138	22358394	22899310	9204156	9969436	14823145	35572204	12676955	20020692	11249589	27665440	28506830	17322556	19384178	11853301	16075736	21885364
Compound689	4.81	229.101	[M+H]+	229.101	C10H16N2O2S	97.38	229.10074:18896738 230.10409:14796710 231.10745:3944680	1.55308e+08	167857536	164349104	284298624	306453248	195958496	196021968	327552960	339215264	260531584	244865296	185982624	191028576	378176544	364687936	209936768	244950048	171801728	190204832	291983104	342718880	325730176	325519168	245972864	236102784	118291776	126811616	179570688	208843904	229062976	212322112	401944256	354635168	185128192	186566640	232343440	208151680	231369968	228133792	239739680	188317552	157185712
Compound690	7.547	261.156	[M+CH3OH+H]+	261.16	C15H20N2O2	264.72	261.15555:130834168 262.1589:28108752 263.16226:1961005	2.18206e+08	391612256	377384832	226170176	218286400	331197088	546453568	396138752	404042848	148811584	216509936	73342728	84245328	357408576	357207488	695835456	644103360	263327712	254687232	162606752	159634336	292419968	284782464	249912384	416457344	514293056	499509888	445872096	470194944	342220448	548332416	560269888	539634944	561610880	441872704	295108320	292703296	173594496	188298896	473729824	710206016	271625344
Compound691	5.073	258.12	[M+H]+	258.124	C14H15N3O2	15.26	258.12033:2542519 259.12368:2465527 260.12704:2515272	5.91784e+06	15327062	15430180	2892306	4059357	9170761	3747919	4276998	4009463	1770932	2704083	4060202	11399572	4278702	3115604	4678792	1810255	1893435	2813907	3287660	1549389	12092247	14627560	10086228	14972270	7581702	3016220	9575964	10145921	8975660	5763005	6591019	5055644	21731984	24850900	8816606	4656552	6563742	9342476	14011223	12424484	34611472
Compound692	5.522	278.154	[M+H]+	278.15	C14H16N2O3	21.66	278.15366:6434706 279.15701:2017699 280.16037:244135	1.43495e+07	17583732	21449396	11029254	15608198	22753530	23620396	17343976	17400686	9681147	9259522	8769477	9211460	35948656	17354122	24966976	30719740	16758493	19122622	11379299	6950416	14692480	13219064	19950030	19194090	17730430	11754708	17102740	16031897	32475168	27106858	21391152	23272492	11755358	33734076	12751901	10731344	7815419	7557414	47617724	34342484	29987912
Compound693	1.08	155.079	[M+Na]+	155.082	C7H10N2O2	31.59	155.07877:17068010 156.08212:10874511 157.08548:1423089	2.19928e+07	29336280	31233178	36424476	38308776	50059016	56033096	36709568	37634260	30724952	28257664	44684828	43232636	27484108	28705700	36877908	7059109	4311263	6014036	20616996	20626368	39474120	38159204	43118716	41527192	25689512	27712216	38719040	37050116	34096484	34176508	26749276	25884454	34172984	29204660	31316722	24578954	23394602	22171596	36285132	29669832	28596884
Compound694	1.076	141.016	[M+H]+	141.006	C3H6N2O2	26.19	141.01595:8170488 142.0193:1454641 143.02266:744113	4.61709e+06	10267360	10201119	1454502	2040943	10620243	10528147	1301851	1144923	2154152	1762726	5673192	4353472	1771143	1837395	10481881	11714514	11952567	10407190	1119360	1225629	563502	364284	12196297	12329131	17993890	18095400	734179	1026952	16821842	15029378	151408	823690	10800213	11704409	690163	1232065	117047	476093	13367798	12825544	9831359
Compound695	9.169	348.174	[M+H]+	348.17	C21H21N3O2	56.61	348.1741:13173354 349.17745:7783241 350.18081:1511011	5.34176e+07	89009184	74455960	87660440	70379704	78329840	59279364	63937208	101515848	92952304	92405744	79475800	61370776	68893360	74958808	58280924	60727316	69316208	88918928	67985440	109132152	94088592	103315536	66156200	78065840	63580552	58360752	97805304	111133536	88858432	85441776	96299464	77147664	74626296	92572736	96350792	80647648	84084304	111875200	83743392	61835432	59372084
Compound696	4.332	333.044	[M+H-H2O]+	333.042	C27H24Br2N8O2	11.07	333.04431:697271 334.04766:86174 335.05102:99342	589404	1789678	1622327	241148	240064	1973941	1852672	25944	33418	95767	246977	677548	497833	150037	348213	2561491	2217816	1061984	1072178	92732	20417	35555	2041.65	1599324	1648702	1928312	1970804	34398	63686	881633	727277	88120	87781	2396791	2385918	58005	28823	33162	71642	1948798	1492677	332608
Compound697	11.307	264.13	[M+Na]+	264.134	C13H17N3O3	5.88	264.1304:870636 265.13375:0 266.13711:0	707706	1246708	2685912	1048578	649881	2044477	794206	548525	357950	605567	1159214	1050848	767508	1330006	534387	1030244	1157571	621476	927484	888806	541291	830477	1578041	1138032	827972	867317	1210213	1335006	3273259	688620	628299	252193	442373	794574	1593801	822358	2248335	1491639	2281943	1356822	2104725	946892
Compound698	10.07	462.313	[M+ACN+H]+	462.313	C29H39N3O2	24.05	462.31281:5649214 463.31616:2233474 464.31952:362855	4.87817e+06	5237968	2063980	10232486	11345348	4429283	3664584	10584632	12544595	9943102	9268170	2978194	4150536	13426679	13911145	3322837	4176726	5008785	6498970	10735848	10839044	8972070	7783498	1982207	1955711	5490946	6143448	13083267	14434915	7135714	4993536	14671991	13431227	5868648	6020342	8596001	10577214	8276354	8724885	4387716	3042106	2088583
Compound699	5.748	143.071	[M+CH3OH+H]+	143.07	C6H10N2O2	30.41	143.07069:17534290 144.07404:38433168 145.0774:3660481	1.60573e+07	55982568	58548544	7661206	9282051	27320260	25196196	6646606	7179847	11154011	8182846	5449860	5029730	14558704	7984508	33334246	34718164	25903386	30426236	12015880	14757135	2863076	11943213	13424250	6233398	39904836	41217392	7355796	10713442	8256266	7396040	13312817	14769737	30596878	32370966	9129332	5459204	6131562	16608124	32339538	37112632	20360056
Compound700	10.646	192.006	[M+ACN+Na]+	192.004	C3H8NO5P	6.19	192.00629:109564 193.00964:0 194.013:0	18605.8	185574	1368.52	119374	126106	1368.52	95718	1368.52	1368.52	1368.52	1368.52	1368.52	1368.52	105674	1368.52	1368.52	1368.52	1368.52	1368.52	142798	1368.52	1368.52	1368.52	1368.52	1368.52	1368.52	1368.52	1368.52	1368.52	1368.52	103416	131992	1368.52	1368.52	1368.52	178139	98280	1368.52	1368.52	1368.52	1368.52	1368.52
Compound701	8.527	140.044	[M+H]+	140.043	C3H7N3O2	14.47	140.04443:1115465 141.04778:1999811 142.05114:399814	1.35946e+06	369527	683532	1555347	1894892	1221298	2462012	1126120	1519507	1211436	564246	1187369	879552	1624385	1458007	1355390	3817626	403672	1459667	986092	1616893	2204858	2772304	4212110	2360618	939951	1531496	3181474	2873546	2068230	1099446	4552666	6911510	714730	1385865	1306893	2984564	3852591	2843865	2440177	4060057	3248361
Compound702	10.21	272.16	[M+H-H2O]+	272.164	C17H21NO2	18.12	272.16022:6711624 273.16357:1884871 274.16693:10736985	5.98414e+06	11816341	3685187	7700028	9627450	3228842	4512311	13474583	13478759	3633888	4158468	3016679	1829825	5823988	6926476	4763579	5152924	6444668	5394998	5785458	6424234	19958154	17871124	10375090	9959858	5791198	5974194	23103316	20987144	8144206	7187133	19104736	18310950	5748699	7130646	15206337	14722901	13657395	12084758	4076839	4425180	9596721
Compound703	5.846	258.144	[M+H]+	258.149	C16H19NO2	24.58	258.14438:10194280 259.14773:3381853 260.15109:2720224	1.65365e+07	43985920	42710524	14004548	14151519	34419256	38391400	17149252	9125110	9310239	10034273	13154631	13030508	8873331	8827361	39472408	40555436	11151092	13217381	7471608	6545188	26868674	22875998	28029586	15881981	28896160	27694058	29642168	32275234	17248172	18146568	40406396	32741014	40241064	43174560	31157392	37700520	15817607	13461862	53600232	50066264	34291152
Compound704	4.737	455.157	[M+2H]2+	455.156	C22H22N4O7	7.11	455.15726:1104856 456.16061:393286 457.16397:387393	474281	17441	42026	262934	348617	88291	57577	92204	105548	34560	228418	49629	27843	34466	49079	71429	43496	1629.24	1629.24	417167	27124	6063560	6601034	143116	102559	65938	105442	550621	764941	1629.24	16292	4098626	3668244	1629.24	1629.24	1471856	3557370	6178673	6596830	66075	156409	46465
Compound705	9.956	306.143	[M+H]+	306.145	C15H19N3O4	14.07	306.14313:2833784 307.14648:2595774 308.14984:512246	3.20187e+06	1477308	3854862	3909982	5154222	2231102	1890778	6419592	7202160	1887490	2864159	1629785	1799492	3717805	3081238	3504790	4295547	3221955	4031878	2286784	2635176	8578503	7539570	4857728	6740500	2872226	3884910	9226467	9508166	3640784	4472562	6262332	8038847	2713502	4283042	6028228	8237836	6906798	6409944	3296786	4486924	5461510
Compound706	6.335	276.139	[M+H]+	276.134	C14H17N3O3	38.89	276.13913:2670887 277.14248:1646545 278.14584:1998370	6.59754e+06	9477508	13369375	8381331	15987855	4400249	8632686	10513837	10026674	13344795	13265400	9233086	9921868	9056613	15597094	13693472	9344780	5645016	7779467	3613356	7059312	16346711	7539320	18424872	7236824	13691725	8124710	16827808	14353415	14802860	9476206	9080505	10555303	14581706	8766471	13371043	18695810	12425696	10145786	6254406	11886426	6326238
Compound707	3.853	284.105	[M+ACN+Na]+	284.101	C13H15N3O3	5.04	284.10526:1673574 285.10861:156180 286.11197:252758	2.22166e+06	5296565	7064650	1236231	2049383	5669877	5872950	510891	787344	854005	1511740	6146398	5570511	1195317	957432	7073681	7154251	3666232	3317567	752794	823595	781193	2629650	2746850	4001724	4946390	5875424	136677	327572	5083518	5189913	271101	724052	5113897	4968756	425502	409205	1999028	590814	2277431	3858490	7936302
Compound708	11.311	127.992	[M+NH4]+	128	C6H9NO2	4.32	127.99156:210401 128.99491:0 129.99827:1035219	67068.5	262960	8325.93	8325.93	208273	166948	8325.93	234203	350890	8325.93	165514	271347	177820	8325.93	8325.93	8325.93	364368	8325.93	8325.93	179628	8325.93	8325.93	8325.93	8325.93	226762	270830	8325.93	8325.93	8325.93	369641	225284	204929	237172	8325.93	8325.93	8325.93	241133	361683	182301	227630	8325.93	8325.93
Compound709	5.478	193.094	[M+H]+	193.095	C8H14N2O2	31.02	193.09392:18755854 194.09727:20541620 195.10063:5257035	3.50132e+07	61308128	54374456	93341552	90823400	57790468	49178804	42222664	43660136	55974188	58928984	60894768	47079208	44695424	46168004	48038860	52305856	40699996	43292876	23458992	26520864	52964916	46311972	78404128	79546840	38363736	45365532	14772294	32887986	43690660	52160844	32649256	29979018	71165032	77477992	23184552	30280920	45250740	44963848	60117216	69962152	48888488
Compound710	0.876	371.946	[M+H]+	371.987	C13H10ClN3O4S2	964.35	371.94577:134114 372.94912:0 373.95248:123932	28053.3	85405	164.092	12910	32403	95221	97665	47984	46154	164.092	164.092	125546	52795	164.092	43801	60345	56956	164.092	164.092	164.092	53220	13612	3090	22207	149460	164.092	164.092	22625	13473	20750	25618	42672	36796	169605	203370	36950	14481	1641	25429	140912	47000	91075
Compound711	1.078	130.048	[M+H]+	130.05	C5H7NO3	811.88	130.0479:360744736 131.05125:23935528 132.05461:1105212800	3.73896e+08	642690624	654423232	662230528	685041216	828584128	855747328	564329792	583925184	519256448	476759552	330522304	310447296	480565792	493518848	801718848	810376768	513679296	491431328	505723008	535278720	762242816	729626496	544196416	568262208	507286912	496593536	659289664	651480128	523081984	499699200	811379904	817953728	582812480	603469824	609848640	629708800	513781728	513832224	574678016	589009280	558647936
Compound712	8.055	326.155	[M+ACN+H]+	326.155	C15H23N3O3S	9.59	326.1546:1758922 327.15795:2481541 328.16131:1137186	1.98037e+06	4027270	3765214	1364995	551351	5779366	3726218	835250	968707	939552	1783588	4971406	4026327	1348171	937901	6082930	4189295	1319760	2284684	2765390	1209410	1411545	1231411	7370950	8197994	1864370	1759040	1105839	1411638	3138930	4323686	1430475	439554	2095483	3290804	1115854	725921	1187707	946136	1487635	1883986	2593692
Compound713	6.465	274.122	[M+ACN+Na]+	274.119	C14H15N3O3	42.68	274.12201:13215952 275.12536:2724848 276.12872:1665391	2.0734e+07	45123672	37505556	5300445	21360704	33331932	29318988	39255176	39153584	6061591	7587848	58296700	59433848	30459242	28818062	22475324	27460446	31243756	24122892	7624495	29423214	44551168	33119962	35322020	34846416	43653120	44453220	73326240	80227968	35344460	31740564	49099044	65984760	45380228	46011452	70466560	75389320	11760130	8063274	41220988	44788844	16120414
Compound714	10.864	373.166	[M+H]+	373.166	C22H20N4O2	6.44	373.16647:789395 374.16982:0 375.17318:0	344246	11603.1	155838	116998	785930	181593	176351	1032461	150446	121166	338168	337596	307551	1346652	386422	161452	212852	11603.1	884757	302877	352129	751344	2566718	443020	349004	294748	522450	321942	1662980	151789	169515	1291463	1581579	138142	983162	167732	1343185	2217055	145785	348083	151603	499824
Compound715	6.447	431.211	[M+H]+	431.207	C25H28N4O4	7.88	431.21103:849735 432.21438:527664 433.21774:0	338606	3229538	155496	269670	155887	157705	115358	292568	379477	92986	160276	759202	324511	268241	146350	372335	323273	813275	693436	493447	833230	872882	535833	245474	138201	310136	153938	463797	289002	362486	561518	179831	161008	320931	61600	563841	85487	75418	213322	2965710	246957	53082
Compound716	5.976	233.122	[M+Na]+	233.126	C11H18N2O2	109.51	233.12227:55484820 234.12562:6070721 235.12898:9549508	5.61159e+07	29694646	42410348	25094962	27841572	100208200	91368328	81075680	83931944	23181250	23582978	75894664	78437752	42163764	41176656	89382856	90725368	33364940	30582376	10759691	76474208	144490016	144264832	65895028	69405280	153308960	31713090	189762480	226384688	64678848	67213216	265865408	249490880	197440640	36705780	195809872	194245792	106721592	98035448	40758524	41863860	62150172
Compound717	6.209	284.135	[M+H]+	284.139	C16H17N3O2	75.03	284.13464:17672672 285.13799:4416760 286.14135:1296804	2.26781e+07	34784948	35173540	45424964	43483448	27043010	31767742	36039932	37948544	35887460	35767848	39638208	38898440	49730772	42719040	31115510	31506780	27390892	25899410	21410874	26135924	50458260	47509680	37032932	41222036	18796798	18659544	33029480	31115702	30367836	29731808	42418628	33476836	22538104	25524684	27586814	31342912	51901204	52524880	24887926	26378056	23891970
Compound718	1.116	334.154	[M+H]+	334.155	C20H19N3O2	6.55	334.15414:2459778 335.15749:4326416 336.16085:965221	1.52666e+06	1457725	557466	1542073	1407134	6171600	2455687	6122293	9301754	4715538	6754732	845569	999724	1266171	4211722	1566505	1851873	1543169	723594	2244272	3813492	975507	700621	1323033	2411926	1234822	241959	393562	566718	1258755	570220	660780	466910	125500	1142146	832076	1029674	1577810	2510638	484263	485751	1085294
Compound719	1.121	199.104	[M+H]+	199.108	C9H14N2O3	69.03	199.10413:55670620 200.10748:9886253 201.11084:2404822	8.92811e+07	140660064	144432064	160497472	163404528	210743584	221862832	107703656	108043984	133399832	125396568	221842240	227790128	127016696	123731728	231393472	221033312	74827792	56941968	81380704	84351056	172142128	170660384	181704272	184685632	107649672	107143768	126527960	139318864	130907848	128479488	151558768	153192800	141179856	47475396	112932400	101795080	94156560	85991856	156464896	148347376	101612384
Compound720	5.248	197.125	[M+H]+	197.128	C10H16N2O2	1270.89	197.12489:587448896 198.12824:81719152 199.1316:5751977	9.06678e+08	2437152768	2484487936	1402386560	1368644480	1744986880	1674202240	861768704	925731072	1319571584	1290301696	1701168384	1638384896	1080626816	1013107200	1728948352	1759932160	1495554816	1434515840	1017143360	998057088	961201216	948316736	1536376064	1409488512	2041389952	2045509504	604003840	569366720	1197290624	1244036096	665413824	666416576	2612559872	2753821184	660549696	678972608	805295808	812437248	2656268288	2503264768	1156231808
Compound721	7.823	324.172	[M+Na]+	324.173	C19H21N3O2	16.21	324.17236:3207060 325.17571:2537003 326.17907:879788	5.34243e+06	10623400	13108905	21645414	5964345	7482997	8610412	4028812	2839927	7084191	24759694	7871803	8282746	2926737	3845638	6577462	3430999	6175958	5339310	6228390	5163886	4601934	3010714	5665190	6410374	10464950	11536676	3225054	5029906	9456500	10300356	2689190	2776913	11147512	10783122	4523038	5285716	5480757	3254726	12772665	12640346	12758162
Compound722	5.101	300.197	[M+H]+	300.196	C19H25NO2	15.32	300.19681:5827148 301.20016:1264368 302.20352:735146	1.73656e+07	17964962	19905068	47342736	41695636	28598264	30324808	31102632	34919296	21002430	40237252	25736442	26408934	29801132	33111652	22687200	16452677	27119848	23673272	26318036	29688810	41196676	33631544	19284922	36168068	16261909	15610636	21708508	21820582	32142896	30583568	37931968	39778344	16514091	18995730	21166160	17119864	33654844	35744176	18167588	21395922	14613605
Compound723	10.093	436.263	[M+NH4]+	436.26	C26H33N3O3	17.53	436.26257:6278492 437.26592:1731923 438.26928:19514672	9.0355e+06	23501042	14255354	13348075	16151111	13686033	12482404	12388570	13322662	12604784	12832480	11829289	12835003	15093343	13627410	12363440	13577412	12416840	12246037	13033886	14818737	13952195	13621178	14235227	14840258	13309827	12231310	15478039	14486820	13450251	15086257	14309785	13352951	15169899	14435071	15482176	16399750	13585225	15397557	13261854	12610684	13662794
Compound724	5.446	302.17	[M+2H]2+	302.175	C18H23NO3	33.22	302.1698:6715042 303.17315:4237024 304.17651:3352049	1.2413e+07	3746233	12880898	2817140	3272042	17513986	18447816	13249243	11565752	24882432	3926419	24514290	18267928	11347731	28047626	21164738	22332598	9890378	18490140	5771871	4875771	19582776	22488922	36798160	37795176	3626666	18819972	25778314	28004078	16872134	18550266	21786378	21257182	12261470	27644824	19653076	20352130	20229300	22008238	2998304	972696	7378757
Compound725	0.994	245.109	[M+2H]2+	245.109	C10H16N2O5	46.54	245.1087:14796587 246.11205:10112714 247.11541:4006878	1.54884e+07	15004747	15622431	31367414	29200298	30323036	30667502	30727806	29480038	22979174	21432516	29360292	27034964	24099910	23466096	38399060	38797292	12309871	12084644	22222502	20403336	34160384	31485116	30667508	31195240	19096578	18647330	21331898	20341694	24615372	22618700	39788672	37655688	32971304	30554258	24124442	22045814	21166032	22545632	15426447	15165245	11418652
Compound726	5.903	305.06	[M+H]+	305.06	C9H9NO4	32.93	305.06046:1901353 306.06381:0 307.06717:2462172	568157	220737	118296	408543	187988	500650	376389	559581	499540	314073	151922	1505462	1045505	228978	200818	292998	291730	126726	168007	4990.43	49904	557761	638003	8776285	8855127	175087	297994	854883	987584	369830	482214	735808	1397996	312724	4990.43	2141152	857971	1191453	249918	129751	308095	221956
Compound727	8.522	312.116	[M+CH3OH+H]+	312.116	C17H17N3OS	12.57	312.11615:730546 313.1195:1022857 314.12286:0	364287	499621	418757	54637	118989	1386396	1042035	219001	232062	61017	309588	169355	117290	138793	255588	1294502	1231323	238143	545046	52084	47590	163779	50319	1039370	1147637	486543	337972	262282	353418	500869	708355	299669	184135	706529	620786	178919	143184	96786	51798	206819	377543	84522
Compound728	1.088	266.084	[M+Na]+	266.084	C13H15NO3S	63.84	266.08365:9496687 267.087:4180042 268.09036:4467343	7.16071e+06	2906158	3522940	12198644	13799039	11246394	11500159	15765405	16588857	10430144	9029741	10748493	11428701	15292168	16735903	8931015	8694965	731395	2885105	983032	113376	25436654	25051414	14305929	16491201	3570342	5997781	15994387	17331280	9379303	10324516	18928190	18347094	3908009	4862948	22134546	22737382	18503280	17867954	1969758	3873714	3719326
Compound729	0.799	137.027	[M+CH3OH+H]+	137.03	C4H6N2O2	12.5	137.02715:6888176 138.0305:940594 139.03386:1695200	8.81042e+06	12503292	13167928	13798504	12896935	18754866	18370996	17201398	16596549	10412601	10577491	17512740	18429848	9672178	9153631	23047130	23387398	9634672	8112206	8379383	9135498	8973512	7271518	21139940	22564824	13758351	12342933	6999556	5329090	13402917	15140890	6657332	6541224	13768707	15960870	9563527	9349721	11206020	9539893	11250642	11507465	15019326
Compound730	1.088	143.079	[M+H]2+	143.082	C6H10N2O2	12.69	143.07935:4997278 144.0827:39868416 145.08606:12729561	3.08942e+06	8320916	7020952	3865273	3794780	2286720	8788595	4574852	4077183	3045180	3003358	7958078	7558770	2478117	4329412	2346922	4687583	4071062	3740907	799506	2118740	2288016	1493657	8099814	7260330	827331	8728648	1209562	1479900	7218598	5498299	1520610	219873	5753244	4517934	924971	1253708	1765526	1914866	12750610	9783370	8044866
Compound731	11.434	377.319	[M+H]+	377.32	C18H23N3O2S2	531.05	377.31937:54392328 378.32272:9016986 379.32608:0	7.44972e+07	330674624	96106440	89227960	74441472	76666880	223677456	79937632	224179008	72711496	72551584	68802024	228799952	77564272	77008288	197959760	52038568	190872128	72026936	75246368	117423576	192278496	75704352	194206224	79276576	89749184	194145472	193713248	81822920	71009888	65018076	74866160	86770048	110151720	74738056	113139736	158461152	67567112	71178016	74225736	82234328	229471248
Compound732	7.259	270.216	[M+H]+	270.218	C14H27N3O2	20.65	270.21649:769031 271.21984:835572 272.2232:3753623	1.02877e+06	4779016	4851210	1853480	2019126	4009253	1583972	877041	543284	907708	1219416	1597424	1127033	726723	637247	2488137	1712950	1823613	1718278	1227137	1075480	890926	521726	980282	772211	1787284	1676542	747598	232030	1131553	1934243	548933	1218958	1005445	3458104	203094	580860	531060	489980	2974177	1627516	2965974
Compound733	1.417	152.029	[M+Na]+	152.032	C5H7NO3	14.01	152.02933:3115113 153.03268:898011 154.03604:635697	8.7611e+06	14279823	15321620	16889580	18391862	17593460	17752694	12491229	10370703	13213589	12224354	12107548	5826362	12129333	10841080	18120836	19103762	8212880	9959379	12576272	19154244	12609302	12364027	16892170	20163060	17315896	11661374	10388313	8729093	6562488	8343518	15221230	14388014	11129277	17438540	9589124	11577235	10496227	10891712	16049211	17539908	14670640
Compound734	1.084	314.119	[M+NH4]+	314.115	C15H20ClNO4	68.12	314.11893:11807103 315.12228:861652 316.12564:15985756	8.367e+06	4039058	4276676	14335819	15805382	7520341	15456247	17721178	14374071	12430380	10404213	4486312	2216375	17165564	18408942	13238656	24534890	10078306	6753110	7205414	7853436	16904984	18351564	22096988	27967774	2342639	2375124	12997855	13774352	9655945	5839196	32741240	29422278	7277060	5853104	26163210	25223910	13841971	25515980	3948188	3473626	1590812
Compound735	5.736	423.157	[M+H]+	423.163	C22H22N4O5	214.06	423.15686:641578 424.16021:0 425.16357:666149	478208	717475	128262	256149	150488	1357682	432260	278486	411626	378720	350121	1412284	604507	199885	52425	1024708	1201260	899114	833417	176908	53225	622477	1088508	289003	270165	987224	459758	482210	801142	1587362	245434	765552	259493	528152	284121	271562	842165	320815	208883	665338	337626	2025527
Compound736	9.032	393.162	[M+H]+	393.159	C21H20N4O4	5.29	393.16241:1077821 394.16576:86542768 395.16912:24290636	716702	494947	56592	1975581	866488	58901	111793	2061019	1442892	1943305	760179	926558	327771	1169512	535963	168894	262087	580962	257883	726346	1206846	1019294	761859	1872982	1835037	175479	272787	469146	1147862	761357	353176	707457	164548	286548	139018	1533263	1397116	907117	765432	263011	242857	462576
Compound737	7.581	482.137	[M+H]+	482.131	C21H27N3O4S3	372.22	482.13733:67726 483.14068:167698 484.14404:0	14581.9	131092	92243	2098	2098	2098	2098	20980	2098	2098	45254	2098	72097	2098	2098	41133	2098	2098	2098	50688	2098	2098	93855	2098	2098	2098	2098	2098	48027	2098	2098	53518	2098	57586	2098	2098	2098	56307	72738	2098	2098	2098
Compound738	11.353	509.375	[M+H]+	509.372	C32H36N4O2	416.55	509.37527:1890620 510.37862:829603 511.38198:0	991751	1124879	401695	763350	9256651	4831085	1649136	263663	710552	1927490	1250209	918108	1183124	1203747	908396	282150	2724626	346274	394484	930376	4288424	6254429	341209	743176	714214	1090859	1320274	982823	1139811	692259	41017	249010	511868	1693534	532560	895277	627478	2055495	1733291	233296	1193591	1731862
Compound739	0.935	184.087	[M+H]+	184.087	C11H9N3	81.87	184.08665:27234248 185.09:4000361 186.09336:1534290	1.53009e+07	3799506	3101610	20552690	19674826	16714689	16875704	21872644	19877762	12142545	10640472	8906036	8254750	14535301	14696371	12204947	10965110	29973692	32009480	2268159	2411488	30290008	27841898	28274788	73121224	29936552	30568474	19928938	41524188	16505015	16880972	22289826	20266394	40739432	38296336	21366994	18320398	21460704	24036236	33312232	35497304	33779928
Compound740	0.912	105.053	[M+H-H2O]+	105.055	C4H8O3	63.23	105.05345:16694365 106.0568:1998944 107.06016:0	2.24981e+07	36876516	37461612	31719676	32704576	31418574	29837524	26379102	27213556	33881596	35067808	61423452	58308136	34916568	35106616	35492184	32550240	42695644	41177924	31685992	32454968	24548564	21656522	38082528	39772816	46306148	47600448	18590404	20825716	39106820	40093288	24299950	22696698	47210840	43609984	20128034	21124492	26804252	27510376	43775084	46945592	45782560
Compound741	11.28	91.0051	[M+2H]2+	90.99	C3H6O3	11.26	91.00509:2022034 92.00844:809923 93.0118:0	2484753	421802	4748538	8602990	173814	6357769	2682138	261880	4995892	4275484	142480	10610893	9999824	224411	5975661	207303	3106268	5017448	4874200	297633	4454309	5553463	2747254	1962603	180367	2277696	5673684	4776706	5329250	5181914	3292273	4208464	3103655	3975393	247584	226943	346924	6590193	487515	2223628	3685810	11904083
Compound742	0.775	111.022	[M+H]+	111.01	C3H4O3	9.42	111.02181:966323 112.02516:191168 113.02852:395455	1.52984e+06	3156513	3297858	2666167	1675895	3369465	2166734	1866551	1391688	1202366	740589	3091258	3697198	3018684	2595439	3553109	3915562	3503302	1366664	1702348	2173649	1587183	808729	3013730	3479316	3903448	2959991	1431578	1947138	848298	2347632	1242602	870937	3178754	3151534	1094033	2431406	1781126	2179674	3345494	3416780	2545381
Compound743	7.62	341.143	[M+H]+	341.141	C17H18O5	41.1	341.14334:9443672 342.14669:2430287 343.15005:1199960	1.03924e+07	16502484	15015517	16630475	13033648	8411924	7846710	15181433	14479881	7794750	5263804	20416848	19297596	10179138	10969088	3677161	3840160	9105444	8935861	3090241	3879499	22213060	21191472	37019828	37488036	21910274	19736896	14891703	17493586	38596520	35908488	14590653	14537864	17492980	16400494	10733360	12008136	16403337	17230512	20332876	18604430	22104406
Compound744	6.076	440.184	[M+NH4]+	440.179	C15H20O5	13.68	440.18433:4527862 441.18768:1480770 442.19104:372333	5.98832e+06	15149946	14484523	264459	10856827	10872508	16523273	1454699	12945585	7398126	7428552	573250	668669	7887194	1040917	14775949	15861384	15225142	14032970	5632152	6137045	1301441	968860	1794440	2081802	20101942	18091324	550216	759678	3876803	3924807	4788302	613381	22177412	18337898	333512	6078224	9848512	821163	20471380	18338376	9433120
Compound745	6.97	298.175	[M+H]+	298.166	C15H20O5	15.32	298.17477:2681678 299.17812:2081808 300.18148:9909278	2.24e+06	11001741	11082348	1942476	1168855	1588675	802272	406704	1309295	17713312	625114	1746315	1577151	1378576	1155989	2288565	2274429	2219308	1906745	589335	890562	2010821	2064822	3036020	4298538	2527787	3154525	1362014	3045164	3297056	1090858	3821969	3995300	7486852	7822908	928810	1616143	1402915	1541106	10660264	11093578	2017543
Compound746	6.22	158.115	[M+NH4]+	158.117	C8H15NO2	263.81	158.11514:91281904 159.11849:9254035 160.12185:654706	1.91495e+08	337910944	329018176	400857824	380860928	249141296	261830576	301337344	302169824	325041920	323187200	211553232	209011728	463778784	446493344	284059296	284005696	253270032	246728416	349268000	342712992	329229184	318769280	237191104	246199792	375525312	365974816	446333920	442511200	248830288	260021280	454528320	466823040	380942880	421500928	366885184	374286176	259954048	272366176	416930528	432909312	174977984
Compound747	5.101	370.182	[M+H]+	370.181	C17H27N3O4S	16.7	370.18173:1440517 371.18508:728973 372.18844:145678	1.30129e+06	6637284	7255494	1294484	2080866	405586	850643	1012750	1260853	5796052	5085934	353068	228674	5336870	4580212	392714	890388	154277	544544	2667756	2519447	1577940	2202591	2028770	801146	613314	133873	1468275	3356984	853301	1281227	1644719	1887470	2978226	3010727	1065198	2175178	1543387	1055024	499463	625825	1668264
Compound748	5.849	269.133	[M+ACN+H]+	269.132	C13H20N2O2S	10.1	269.13312:5332878 270.13647:4298710 271.13983:6172497	1.27165e+07	12982066	13457296	11190371	8645529	12599134	18722646	10577772	17578988	13859116	7309948	35761152	31627984	16422531	19223488	21210788	22575242	24706354	17972928	13929529	16306080	21504010	14365547	36874972	9599434	14998650	23705692	24451514	26814956	9754569	35492608	41430312	30193638	18432926	25267830	5067574	29352958	14664462	9654959	12208387	14219321	12989025
Compound749	5.866	201.072	[M+ACN+Na]+	201.069	C8H12N2O2S	19.49	201.07219:17581692 202.07554:2168736 203.0789:0	6.8953e+06	7778116	8308154	779062	2612433	8230900	8109633	2244044	1147404	3340706	4472540	21765042	23060522	1299966	1241982	8749972	10946003	35106212	33965468	2070772	4038270	2847547	1767780	1999438	1788502	50022744	49703528	3233285	1971814	14124419	10128548	1392064	2913596	13418202	10235756	1670779	2253358	1534554	3092918	13984762	13937345	17251842
Compound750	7.248	570.224	[M+H]+	570.224	C29H43N3O8S	13.5	570.22412:1277938 571.22747:463538 572.23083:1487053	684466	2550517	2614986	37984	47269	796604	681279	36993	34666	35694	29856	725808	837599	116862	195872	942399	1315777	1108697	616574	93800	86137	30387	65621	328704	306152	4456283	4543388	97739	42869	1342506	1028046	33287	47260	2088502	2173852	85869	105999	2507.78	25078	3872759	3606052	1276843
Compound751	6.857	411.184	[M+H]+	411.185	C22H26N4O2S	1421.09	411.18393:353201056 412.18728:102844184 413.19064:16514709	2.5418e+08	122868272	125872744	1132827392	1064170176	132385088	130401584	500811808	507631488	334797952	349585472	256244528	238849920	452687104	432208864	131223496	130420552	137138960	140086864	995345920	980677504	558389632	514307200	165612352	170039104	79004672	79604296	240475552	246107376	143911216	142679744	772965568	809628992	203763968	204896384	457390464	457990048	1222758144	1249574912	70831384	68286296	166501744
Compound752	1.084	281.07	[M+Na]+	281.07	C11H12N4O3S	40.98	281.06992:4517782 282.07327:3651097 283.07663:3746327	4.58529e+06	729545	865441	10056615	9848292	2906983	3296112	11350504	9974454	6570986	5051880	7052026	7003714	8945413	7241344	2139296	1622796	1693067	2672638	8167282	8004336	13374231	11756581	8917761	8356478	1453425	895690	9562329	10022773	6927068	6614500	12980329	13499121	2705219	1409542	9131902	8770397	8031685	7266948	771877	656644	1540800
Compound753	4.021	281.07	[M+H]+	281.07	C11H12N4O3S	6.76	281.07025:1468544 282.0736:157475 283.07696:203140	2.63984e+06	1499722	2018406	6214485	6574813	2579580	2710010	6834422	6707152	5920478	5183561	2007216	2618330	6964972	7468896	1812451	2144880	3026913	3483232	4541480	4496558	7724602	7496530	3819842	3323220	1684967	1457355	6341867	6157222	2774778	3518676	5533834	6756010	544249	638836	4996258	4470228	7282860	7119596	1147501	385571	1637354
Compound754	3.273	268.083	[M+H]+	268.075	C11H13N3O3S	7.63	268.08282:605671 269.08617:302364 270.08953:2759368	2.15086e+06	4060937	4599090	393614	818859	4307134	4875904	399145	861818	205329	213445	10112083	8660718	642546	386660	2745594	4445196	11161173	12514488	174878	131741	563314	481785	8427262	5759193	5850775	2558774	599396	315364	2294672	5354243	520022	337747	4791394	5229304	671580	485728	319983	401485	2599246	3118961	4311476
Compound755	1.078	250.07	[M+H]+	250.065	C11H11N3O2S	21.62	250.07008:3211008 251.07343:1124831 252.07679:27981346	2.27685e+06	3501422	4045055	1846577	1632226	3370110	4074736	1980616	1458352	457036	649295	10877835	12211249	717310	743743	4812471	4835126	2857257	2720148	63067	386198	2139936	2111529	3258888	3794680	3469098	2988280	4095180	4821432	4190018	2634637	4726720	3595001	4941170	6012742	5508470	5386366	1734607	1045011	3212732	4084970	4866294
Compound756	2.404	250.054	[M+CH3OH+H]+	250.064	C11H11N3O2S	4.47	250.05409:1196099 251.05744:156704 252.0608:395285	1.45416e+06	2103298	1287569	5186607	1008462	1232247	2394145	1513935	1431903	1744551	2158763	1136846	451458	2594952	4801980	1070656	1938507	2187450	2425941	3089377	2541218	1358393	3087006	792403	1805166	1673446	506504	2622772	2150940	1740089	2656541	8061246	2970529	2092054	1949104	2533938	1170194	1283575	962891	1472121	547635	2149638
Compound757	0.935	138.053	[M+Na]+	138.055	C7H6NO2	627.82	138.05276:252678560 139.05611:25561484 140.05947:5716946	1.99742e+08	274520768	278982784	314337792	311363072	329364032	311012416	286291552	284985568	304874432	298429856	509114880	481711936	308574848	305293728	326425920	326502656	346841888	332769920	305953728	302646048	240682736	224883936	337312448	362839104	318420160	318278784	201536736	203949360	351428608	362926656	234072160	225820448	317927296	306155904	221064688	207731888	236740256	247974608	282650528	295623744	265509360
Compound758	11.418	138.107	[M+H]+	138.11	C7H7NO2	25.55	138.1067:1453308 139.11005:3080984 140.11341:0	2.55964e+06	1319414	1976774	5220274	2950780	4615196	2545834	2473868	3650724	2927031	3199297	3128343	737298	3179722	6470198	4222888	6533095	2588078	1823672	4070984	3171766	9565914	6501756	5779686	4544005	4833716	6456990	6202149	7010598	3093897	3279697	3435188	3367502	5889302	5696861	6650894	4904650	741454	4993534	2746662	2772976	3492910
Compound759	12.203	241.998	[M+H]+	242	C15H15NO2	196.95	241.99802:278442 243.00137:0 244.00473:0	20991.7	88767	939.941	57181	939.941	939.941	939.941	939.941	939.941	939.941	130538	939.941	939.941	939.941	939.941	939.941	47294	133444	134406	939.941	939.941	939.941	939.941	939.941	939.941	939.941	939.941	939.941	49334	939.941	939.941	939.941	939.941	939.941	196564	135481	939.941	939.941	939.941	297855	47941	939.941
Compound760	5.487	242.113	[M+H]+	242.118	C15H15NO2	33.49	242.11328:5985992 243.11663:30591872 244.11999:14023447	4.10434e+06	6432245	13710894	5134118	2045037	4619762	2774032	1828703	3476609	1168742	2499198	4376867	6558680	1250088	3344335	3533657	4027873	1494993	1467953	2214118	2677107	1678488	2954163	4787891	2695004	2535090	3202937	2106234	3035703	1668482	3957260	2865508	2232508	3660343	11874809	1800025	820130	4950918	4927294	17908744	6923573	38713860
Compound761	0.845	151.949	[M+H]+	151.986	C8H9NO2	38.56	151.94858:7741082 152.95193:299462 153.95529:1193385	4.90558e+06	6006518	6531826	11671755	13235227	5079438	4626887	5892296	5697622	8538796	9256251	11020087	10751392	6168710	5970426	6080224	5847949	4808050	4987188	12491675	13105831	6111733	6833037	6056920	6404690	14332854	13368154	4217306	4396622	8140000	8624412	5213106	5647346	14529048	15128782	5168743	4849344	7764636	7071216	10072441	9714294	11416918
Compound762	4.618	292.113	[M+H]+	292.113	C15H17NO5	29.75	292.11316:3357650 293.11651:5573514 294.11987:2231041	3.56154e+06	2773658	3839175	3716484	3949082	3263954	3985982	6769753	7806688	3173611	4101387	2820520	2757740	2323941	4410410	7220710	4565224	1147160	1390463	1758614	583050	19975544	17842594	7377364	8376490	2236716	6156618	20554184	11409580	5684808	4346176	15234514	16814786	2728377	2412004	8733370	9951732	6959698	5949007	2716144	5056342	1769316
Compound763	11.424	646.947	[M+H]+	646.921	C25H43NO18	3556.22	646.94696:537530 647.95031:0 648.95367:0	285487	1083848	16480.3	991685	290757	278365	514279	376966	271534	164803	1065264	298973	443887	272362	1037131	925509	706444	376241	16480.3	16480.3	406616	387451	432401	16480.3	16480.3	952820	374938	337953	381229	386327	16480.3	701407	302661	16480.3	16480.3	381192	408792	430088	328796	539458	347548	16480.3
Compound764	11.226	270.5	[M+H]+	270.5	C21H41N5O11	1371	270.50003:250493 271.50338:0 272.50674:0	56497.3	347517	236402	11183.4	152990	11183.4	11183.4	256356	256995	11183.4	11183.4	330466	11183.4	237859	11183.4	111834	350922	396089	216952	11183.4	11183.4	11183.4	11183.4	11183.4	11183.4	328674	11183.4	245773	11183.4	11183.4	11183.4	11183.4	11183.4	11183.4	11183.4	11183.4	409024	11183.4	11183.4	11183.4	208777	11183.4
Compound765	7.232	614.24	[M+2H]2+	614.247	C21H45N5O11S	140.61	614.23999:616324 615.24334:426684 616.2467:52264	877207	1769315	1637227	687078	652328	1013139	1239499	587129	322468	124015	336737	1304263	867934	514960	923598	1313872	1504104	2295810	2193650	532250	469228	119866	163968	1698940	1402824	1601052	792691	50068	100854	2225286	2304481	3931.95	88478	2074915	2226261	72849	39320	887781	550873	1626586	214620	1852151
Compound766	9.319	416.238	[M+H]+	416.241	C14H26ClN3O9	41.66	416.23849:2407138 417.24184:443284 418.2452:817395	2.5253e+06	6454202	3650582	2785518	3913874	3774631	1725179	2866896	3573424	5687277	4905578	1949913	826776	4535502	4776648	4298310	3765628	2462194	4022614	2678159	2713094	8136070	7936076	2362227	2825393	3593160	4717196	6973551	5416392	870600	756984	8539114	8338143	7287444	5560240	4435661	4257481	6472454	7448846	3247823	2165881	2012719
Compound767	10.931	591.286	[M+ACN+H]+	591.302	C21H43N5O11S	24.04	591.28644:2705672 592.28979:932929 593.29315:1835153	825976	1329010	655356	332822	153748	14279	289333	14279	168749	14279	14279	14279	444652	4399397	9371988	14279	185257	327907	342950	1057856	3693518	14279	315588	14279	273378	14279	14279	3108104	2530981	381664	14279	209824	14279	14279	14279	662331	1001746	142790	14279	14279	14279	1400072
Compound768	0.923	447.994	[M+H]+	448	C19H37N5O7	553.17	447.99387:62816 448.99722:0 450.00058:0	6624.09	20044	1607.21	1607.21	22031	1607.21	1607.21	1607.21	42697	1607.21	1607.21	1607.21	16072	1607.21	1607.21	1607.21	32680	1607.21	1607.21	1607.21	1607.21	27085	31349	1607.21	52424	1607.21	1607.21	18392	21512	1607.21	1607.21	1607.21	1607.21	1607.21	33429	1607.21	1607.21	1607.21	76568	22989	1607.21	1607.21
Compound769	11.845	291.521	[M+H]+	291.5	C21H39N7O12	3474.77	291.52121:388690 292.52456:0 293.52792:0	60789.8	300380	21062	21062	21062	21062	21062	21062	21062	21062	21062	21062	210620	21062	21062	21062	21062	222440	21062	412995	253354	21062	21062	21062	21062	21062	21062	21062	21062	342807	21062	21062	363764	332980	21062	21062	21062	21062	21062	21062	21062	21062
Compound770	12.091	162.61	[M+H]+	162.592	C12H25N3O7	10.91	162.61037:189272 163.61372:0 164.61708:0	43653	125069	9829.97	9829.97	106356	122508	9829.97	106637	9829.97	107912	9829.97	98300	9829.97	9829.97	9829.97	226635	9829.97	9829.97	9829.97	175827	9829.97	9829.97	9829.97	9829.97	185785	9829.97	9829.97	9829.97	9829.97	150654	9829.97	162039	9829.97	9829.97	9829.97	140502	9829.97	9829.97	192750	259082	9829.97	103006
Compound771	6.031	307.196	[M+H]+	307.198	C12H26N4O5	53.88	307.19647:8403560 308.19982:2107061 309.20318:701712	2.91544e+06	1971524	1717449	3217766	3527166	975001	1511660	2168275	3011797	1162704	1832674	1583321	1085401	888079	1583769	2107230	3149567	1775440	1259374	484309	1018846	6512845	6905287	2381616	2727755	1289272	1382859	3803313	5867426	909444	1534294	7295566	7245788	3830586	3634306	1590307	4190592	3692986	3950303	1564010	3825906	34632044
Compound772	0.839	748.455	[M+2H]2+	748.484	C38H69NO13	71.96	748.45538:322792 749.45873:94822 750.46209:216855	73643.5	208812	224803	24722	27060	130378	123383	47478	17038	8883	63665	479673	365724	291.334	291.334	140837	162347	219098	217637	291.334	291.334	291.334	291.334	291.334	62466	69245	140952	38974	291.334	121638	110118	291.334	291.334	95476	71464	291.334	291.334	291.334	291.334	365371	391320	281696
Compound773	10.163	762.428	[M+2H]2+	762.43	C54H101NO16	3.6	762.42773:200389 763.43108:0 764.43444:0	22339.3	428886	1133.42	1133.42	1133.42	71534	1133.42	1133.42	71087	1133.42	74785	1133.42	1133.42	1133.42	1133.42	98499	1133.42	115928	1133.42	1133.42	1133.42	1133.42	1133.42	83979	1133.42	1133.42	1133.42	1133.42	1133.42	99790	1133.42	1133.42	1133.42	119276	11334	102818	99373	104210	1133.42	112144	1133.42	1133.42
Compound774	10.855	749.538	[M+ACN+Na]+	749.519	C38H72N2O12	491.98	749.53784:1037547 750.54119:0 751.54455:3143250	847139	662160	2598487	1914488	1113283	2384541	2077305	1388271	925428	1913236	960712	900966	1505976	1814067	1411072	1158020	865901	1690109	1408712	1736765	341745	1349810	1425936	1446083	1129176	1320335	238783	1344176	1200230	1872844	1815593	1664049	1179481	223667	1232734	1155603	547628	1185895	950714	1849698	531115	241986
Compound775	9.27	748.489	[M+H]+	748.489	C38H69NO13	532.7	748.48853:362368 749.49188:0 750.49524:0	52973	179464	106462	766.313	766.313	75555	766.313	766.313	766.313	766.313	766.313	67044	766.313	766.313	766.313	212110	766.313	182621	766.313	766.313	766.313	766.313	766.313	766.313	101912	79804	766.313	766.313	766.313	766.313	766.313	766.313	766.313	196416	90187	766.313	766.313	766.313	7663	105026	766.313	766.313
Compound776	6.533	296.196	[M+H]+	296.2	C30H58N2O9	31.76	296.19644:6199290 297.19979:2348009 298.20315:800339	1.77058e+06	1262079	2588808	2434971	1475804	1056667	3014826	667034	2868379	2601400	2471324	868518	2379430	1610590	1066881	1511684	2252513	3338351	2875343	3789594	4339640	1894167	1541342	2333215	1845403	1611368	2266402	2407874	482780	2572161	3461275	769858	1039772	781577	3897378	1080066	1188081	720173	510888	1015813	1517011	25132566
Compound777	10.517	734.468	[M+H]+	734.469	C37H67NO13	99.35	734.46796:209159 735.47131:0 736.47467:0	83848.4	391097	118663	354396	118605	281776	194252	178253	406202	285128	91593	276267	150904	125957	135549	8672.83	124975	8672.83	152783	8672.83	8672.83	8672.83	260339	8672.83	167823	299936	205798	323365	8672.83	285947	8672.83	8672.83	277680	8672.83	8672.83	8672.83	290604	119484	8672.83	179566	8672.83	354058
Compound778	0.837	756.488	[M+H]+	756.45	C37H67NO13	5.43	756.48761:360011 757.49096:150570 758.49432:296829	90601.7	171362	135157	101037	491.128	56026	81411	32522	491.128	11173	18162	542060	581588	11590	491.128	92197	106351	132370	169140	17063	491.128	24674	491.128	91278	91345	166132	190794	491.128	8417	279087	237537	491.128	8952	122646	139199	491.128	491.128	491.128	4911	510640	515261	398815
Compound779	11.624	734.506	[M+H]+	734.5	C37H67NO13	14.7	734.50568:2064666 735.50903:922842 736.51239:0	384475	8321018	961074	2296602	355682	1652407	1397642	713696	1430728	314919	842173	1485879	1872077	2174095	1144796	1793150	16825.5	474007	504040	759438	16825.5	16825.5	16825.5	16825.5	16825.5	384062	430016	385428	16825.5	645075	16825.5	16825.5	672608	538059	655525	16825.5	471217	16825.5	516543	16825.5	16825.5	264560
Compound780	11.135	716.455	[M+H]+	716.463	C37H65NO12	7.63	716.45459:244560 717.45794:0 718.4613:0	49528.7	197349	2099.3	24374	464128	2099.3	2099.3	386356	157120	41886	25161	2099.3	2099.3	2099.3	2099.3	24297	2099.3	2099.3	223652	2099.3	20993	2099.3	2099.3	2099.3	94655	330978	64048	2099.3	2099.3	428528	2099.3	2099.3	401926	2099.3	208307	93215	2099.3	2099.3	2099.3	2099.3	2099.3	2099.3
Compound781	11.383	835.604	[M+H]+	835.565	C42H78N2O14	3281.1	835.60364:4207541 836.60699:934598 837.61035:0	1.35632e+07	22388332	19739062	38687352	31290622	12091119	13765899	14963107	15885671	18422590	17271394	33523928	7926255	10998076	23551492	12972964	24021824	21282394	18016052	18012674	21996418	15540945	15058888	33346218	20488940	18743410	11373398	5136932	19646668	24263400	33997484	24024598	30490148	24183780	35570488	34308608	8856454	23447190	23097910	16970674	37841880	18874230
Compound782	7.82	375.267	[M+H]+	375.266	C38H72N2O12	81.92	375.26688:6207916 376.27023:2631046 377.27359:707261	6.32808e+06	9960818	9398274	2672455	3027070	10169777	10557946	1238976	991035	3606695	3890673	19144380	19146564	3899484	3438465	13828378	13080009	26657802	25938920	3857605	4727324	565574	193787	12452665	12903366	12991388	12745908	669732	315877	16478118	18118254	69393	378354	10989200	9540362	230989	92368	203026	405021	8044372	7166508	10771341
Compound783	9.685	508.319	[M+H]+	508.326	C28H47NO8	17.24	508.31912:2180753 509.32247:572270 510.32583:8253238	656548	442732	205905	495037	1195644	63249	479568	1185183	1426692	1338064	1480579	502217	293285	751662	588490	563255	150491	78062	230995	491825	874623	2884302	3042315	335470	192111	736631	889186	4732681	6187042	76803	389775	483484	1383141	200578	685499	6515738	7457878	1801737	2993095	293587	279730	736206
Compound784	11.933	687.95	[M+H]+	688	C35H61NO12	1604.13	687.95032:461501 688.95367:0 689.95703:0	57425.8	222569	17346.3	17346.3	17346.3	17346.3	1332123	17346.3	223468	17346.3	302894	17346.3	212215	173463	189940	17346.3	17346.3	17346.3	17346.3	17346.3	17346.3	17346.3	17346.3	17346.3	17346.3	17346.3	17346.3	359541	17346.3	17346.3	17346.3	606943	17346.3	17346.3	17346.3	17346.3	17346.3	17346.3	17346.3	17346.3	17346.3	17346.3
Compound785	10.855	748.527	[M+ACN+H]+	748.499	C42H69NO10	4182.96	748.52722:2240772 749.53057:851124 750.53393:0	3.9197e+06	3874524	9244711	6300136	6096266	9696979	7026250	4815740	5443860	6402818	4738580	5887754	4920532	7681256	4977736	7691565	6095927	4694557	6812053	7049124	5260400	6717986	7286098	7007049	5075241	5728948	5489716	5614842	5739683	5279986	5338794	6015876	6262104	5408204	6322262	7717594	3297953	6544955	6906995	6673324	6380020	6471337
Compound786	11.746	582.376	[M+2H]2+	582.366	C31H51NO9	12.76	582.37561:784824 583.37896:0 584.38232:0	429634	17090.3	409986	17090.3	525292	9338662	589864	1439100	697423	1131372	700820	3565500	1506667	288222	691860	204683	647985	572409	17090.3	473179	1116004	685077	178423	348043	327852	297736	177828	17090.3	259802	243528	923356	401110	692710	638571	404668	374327	17090.3	516536	17090.3	482019	314922	833772
Compound787	11.242	419.269	[M+Na]+	419.27	C41H76N2O15	7355.53	419.26904:763705536 420.27239:219661392 421.27575:32773800	1.1119e+09	575206528	2205420032	1745498624	1778757120	2114743424	1509181184	1714808448	2459573760	2841798400	1771358464	1351627008	1346091008	1496443264	1761881984	1755731584	957855744	982484224	1055571904	1114541184	1396572800	1386498048	2318118144	2060296576	1291655808	1446844672	1334284544	1304452096	2605908736	3484974848	1916815360	1956317696	2950758144	2394446592	1572017024	1989949312	3420369408	3274651904	2994139648	2932470784	1937908096	1565773824
Compound788	6.212	476.239	[M+CH3OH+H]+	476.239	C24H33N3O7	9.96	476.23941:558823 477.24276:137006 478.24612:0	325183	264185	88259	1573282	1551179	35853	344004	329254	174884	1088525	761654	147832	3949	1183878	1034935	345958	269025	56314	167423	241858	422383	1315696	1248329	1962364	2085468	67091	483283	539354	405445	90001	41721	404451	541147	46906	63057	216581	493336	624752	1091198	167268	336304	53908
Compound789	12.263	732.476	[M+ACN+Na]+	732.468	C41H65NO10	645.19	732.47607:1176858 733.47942:580976 734.48278:0	1.78372e+06	6082296	5847962	1681782	3038071	1904716	2450156	2990796	4621536	3423658	3188272	1526982	2382995	2276617	3041164	4072325	3232883	1378208	3334624	3455447	3214594	4016504	3609324	886658	1836424	2451784	1933985	2527852	842507	1818538	2712105	2209512	2137695	3892045	2519100	4507296	3930626	4212070	2251896	1571662	1556037	3302053
Compound790	1.066	127.056	[M+H]+	127.061	C4H6N4O	20.25	127.05647:10521305 128.05982:3115093 129.06318:2070490	1.31026e+07	23579164	22926918	15431388	15230372	17521776	19722174	17192944	17298280	11706816	9079664	19042438	19801682	14656267	10832129	15023911	16354393	11666918	7869790	2149472	3246389	32498228	78148792	41830732	41853956	9705353	8381488	25570524	74200936	30159740	31840650	38206680	22831276	14911750	16790422	29667182	23653170	33186648	22195672	19508356	19994626	45526080
Compound791	5.04	194.151	[M+H]+	194.154	C12H19NO	12.48	194.15109:9256299 195.15444:7207011 196.1578:3510859	7.60345e+06	16016451	18973252	4852561	8586594	4979924	4048696	7679616	8855071	6884524	7103966	7075588	9710145	4837536	6232534	11547592	13346417	16794680	24001610	12218317	5637146	2943862	1955892	9337358	10080076	34571812	30734898	5753822	8845228	6288446	9518561	2565662	2624328	16648896	12513804	3859718	2738056	6766290	5482272	61215064	49620324	36367100
Compound792	5.249	124.074	[M+H]+	124.076	C7H9NO	22.98	124.0739:1980024 125.07725:3487408 126.08061:3757548	3.93118e+06	6798900	7975175	3950208	8314139	5066562	6298410	5673751	7613514	4182176	6907059	7248076	7533834	6846770	6768414	6132071	2957248	5522954	7165460	6055079	4677074	2842256	4010107	6804184	5450563	7938392	6874910	6220235	9657024	8594531	4417618	4125604	6690112	7225140	7451028	9474520	3818945	3613369	8609492	6268468	3696280	6205230
Compound793	6.337	310.134	[M+H]+	310.134	C15H20ClN3O2	18.91	310.13422:1838464 311.13757:7627910 312.14093:1571060	2.78313e+06	5889696	5144236	4487426	4805316	1071821	1622612	7221908	8189378	3934502	4055876	1335117	1618549	6423626	6569611	1050254	2026524	582956	443277	2036778	1850826	9435176	10398973	2187340	2006645	4027532	4412306	6584354	7785267	1110008	1376651	7166279	10672198	855389	4571801	9071347	16006658	7919444	9020352	6790680	7374171	1132443
Compound794	0.862	229.97	[M+CH3OH+H]+	230	C6H8ClN7O	1510.78	229.97009:554750 230.97344:154628 231.9768:2738797	168457	387611	354100	61177	1562.3	378428	368061	16621	19662	72157	16481	356879	454356	80568	41051	420758	448497	358847	390769	100985	152011	17558	16013	223257	245352	724980	675733	32161	106820	319504	243571	15623	22688	629648	694843	65711	23647	1562.3	16265	580388	464183	525038
Compound795	10.885	95.0843	[M+H]+	95.0604	C5H6N2	61.39	95.08433:4691318 96.08768:513507 97.09104:12228466	6.20511e+06	14766233	11885752	8197194	11557012	8118806	10844308	5891220	103914	9291858	17072556	7139924	9424384	9309179	17557774	7604380	8789665	4852142	2132264	17374772	11789960	7481818	9403594	9625152	4036907	116257	7845282	3467774	9637909	8495467	9429470	4256608	4910936	11253628	7736471	8970463	9737739	4335646	7561880	10124587	11619265	14532028
Compound796	5.145	95.0118	[M+H]+	95	C11H11N5	23.14	95.01183:3553540 96.01518:790390 97.01854:653631	1.60736e+06	1380363	2820796	466530	630811	1058575	510066	771991	416455	215251	318185	2266333	5277762	865880	227060	870805	610426	1409132	1477593	152189	232163	565429	566967	4201277	3033143	1630896	848860	732702	576767	3453323	1955792	1416666	256918	3034720	6307594	1186266	437374	129356	291445	1439264	3732712	1888387
Compound797	9.178	370.215	[M+ACN+H]+	370.212	C21H24N2O3	11.9	370.21524:1422035 371.21859:713090 372.22195:480371	1.82354e+06	5511706	5042078	2061540	1008405	2837336	3014731	521064	1065894	4122802	2141356	1544440	1324922	2544504	4424310	3612290	4310316	2946431	4025762	4033767	3619079	1221354	2036660	1650941	1904900	3287936	1421481	571378	1013876	1792268	1978892	515116	1259294	4328588	3071112	1248260	1790043	1391853	2233038	3732026	3834324	4638904
Compound798	8.83	369.198	[M+H-H2O]+	369.2	C22H26N4	21.99	369.19806:4527781 370.20141:1124980 371.20477:907006	9.48803e+06	12374593	11896447	12542882	11859975	12152484	10920300	13454053	11954887	12855808	13943106	15772364	16429211	15494505	14129691	12879287	11148792	13792914	14680317	9662992	11570528	17061576	13698456	21160952	21238654	15423705	14256971	7403564	7030136	15510471	19945138	16623096	16852600	13667700	13985737	16915340	18727316	10547478	12338397	15607594	14330508	14245174
Compound799	6.607	311.119	[M+H]+	311.115	C16H14N4O3	19.09	311.1188:5562195 312.12215:1575751 313.12551:1953273	7.94075e+06	5868682	7607854	11453260	11994178	14046847	7833260	17108356	17825470	14094644	21138274	5696682	3040652	16357469	20291524	8170768	5589212	11863693	1981088	9670665	9816486	16636544	15813783	7374580	10050653	8308324	4304175	15866644	16522368	6565043	7630388	19830144	16975368	6898361	4986259	14355046	15460870	14281555	14203468	12158416	7809562	10840404
Compound800	12.038	344.274	[M+H]+	344.269	C21H33N3O	36.68	344.27353:1769896 345.27688:0 346.28024:1520116	1.00616e+06	1092833	5428304	1469315	2583314	5709902	266324	749233	408941	523814	1045078	916227	1762970	1429342	1040413	2531282	1208891	2007579	2637174	208544	11641	295029	357357	753654	362329	2928435	3392966	5471942	155807	682341	617376	471643	31669	3055356	2246028	71599	172222	512414	110528	3300685	3189788	1581373
Compound801	8.011	307.159	[M+H]+	307.155	C18H18N4O	47.78	307.15939:21072998 308.16274:7847824 309.1661:3827532	2.90723e+07	28973596	32249684	32081688	34593996	41030636	70547952	44625276	22629884	25771314	18474784	25882134	21259748	24497290	27695560	28716446	34525280	44361068	30018872	18257886	32506188	67920632	83429408	92017040	27448896	42692576	33525386	88913056	94694528	37541092	33894608	134563504	128820552	34324324	46149916	88176264	86711296	53129640	43570292	24253276	23977546	43312808
Compound802	0.975	238.096	[M+ACN+H]+	238.097	C14H11N3O	13.86	238.09641:2115202 239.09976:2547271 240.10312:1111784	2.417e+06	1137897	1267891	2958577	1565444	3753912	7294712	1895021	1480827	2900967	1948918	7048686	5674989	3366638	3759145	8415112	7521800	238046	823915	424587	92050	1013406	1912890	18564988	15660493	697827	978132	963541	1663170	6134358	6709098	1277984	1274676	1084120	1107111	1242930	1377585	1532792	1871388	1323326	588282	4139390
Compound803	9.236	302.183	[M+H]+	302.186	C17H23N3O2	18.93	302.18329:3835755 303.18664:771609 304.19:788184	7.90438e+06	11561693	10098780	9640521	25988586	12805176	13320891	13645796	8696171	9294363	13215001	10461364	12806958	8761040	8983012	16743118	14233014	13175273	13515918	2602870	15176798	5700640	5859638	13624696	12303026	19720680	17436346	6802284	7504994	13832981	13169429	6252124	6318888	16370729	15559702	8399588	6752766	6262089	6784227	16823108	21170378	18496424
Compound804	6.553	260.172	[M+ACN+H]+	260.176	C15H21N3O	17.49	260.17181:3615906 261.17516:1734615 262.17852:1889914	3.96059e+06	13318766	12355241	3334612	1793384	6568617	2055098	4785298	4424108	1731311	5253252	9321534	7722232	3811495	3796620	8983563	7192270	7122464	7202297	7407898	7669900	4985846	3992592	3903924	3665144	7618621	5503626	3049892	2525054	6793129	3697221	3436760	2933822	16694131	16584528	2897766	3407878	4068270	6271044	5593817	11061447	9887123
Compound805	5.755	196.13	[M+H]+	196.133	C11H17NO2	60.06	196.12994:26731894 197.13329:6292640 198.13665:841506	2.92933e+07	6189914	5207753	65780100	66657712	3046924	4021180	6355713	5156533	3932809	86369816	51808228	4388160	93830640	88210888	2803000	3530048	40986716	36219856	162997568	250171312	9017344	25600052	5010533	6859806	141939376	133976536	9258448	10827622	21131434	23525874	10249483	32942536	93428864	4884256	23886056	42141368	30161498	30543682	118129928	124655304	62480976
Compound806	6.119	184.109	[M+H]+	184.112	C13H13N	110.5	184.10918:89954512 185.11253:11133096 186.11589:1251641	3.58329e+07	6065239	286281312	12272848	12201424	244399280	2715190	5925614	4882770	13322187	11606254	95774952	4642717	7498382	10330698	4833004	4831899	7118550	6767780	9680006	8685066	16610993	15813711	125020832	2735935	494487104	508126304	8371244	6467976	5354336	4948275	10511245	9823273	4207112	327947168	6672238	7268911	8088160	8504593	347823072	319452864	17089954
Compound807	6.404	241.096	[M+CH3OH+H]+	241.096	C9H13ClN6	28.19	241.09648:10090487 242.09983:3979608 243.10319:4733665	6.03042e+06	9218781	11502502	10835602	4138816	14145735	9516877	4632042	10383445	9530524	5515162	10189468	8015473	9974270	1889218	11238262	3849307	21904956	25961078	7309070	6492940	8061294	3285738	4742870	9946940	7024369	7471271	5768114	3043250	4173954	4269530	5909409	5668968	4308306	3880591	5212850	3307868	6917591	8121666	5792284	6683971	28224618
Compound808	8.885	334.261	[M+H]+	334.252	C21H35NO2	110.26	334.26093:4258528 335.26428:1022239 336.26764:226660	8.78276e+06	21376154	18359922	6141506	4761360	13615629	14686580	6754800	2429748	3279748	3862677	24759708	24371814	5196558	6458578	13759582	18961770	20006586	19140348	2675107	5547484	2052667	1591142	5303797	11853668	15269958	9339023	2253280	2618615	21807762	10533313	2221452	3524321	28858436	26148434	3544905	4007376	3625914	2532260	24445390	23770552	33756600
Compound809	5.756	158.094	[M+NH4]+	158.094	C9H13N	520.33	158.0936:595713088 159.09695:92978920 160.10031:11001769	2.8458e+08	1259199872	1301832064	14852297	13638716	468128960	443569216	66660448	65699112	73280696	75540280	39239992	11143085	153587472	149691344	528428160	526567872	252824816	264904944	75697040	71305032	36028012	36108688	104123688	103958280	813650560	801695296	46443056	58230764	100742600	100244384	8725009	8769069	512284768	527852800	7799296	9019373	43078108	38378804	481729216	492084448	263110192
Compound810	8.383	216.134	[M+H]+	216.138	C14H17NO	7.86	216.13438:2775033 217.13773:3056356 218.14109:1370096	3.64082e+06	4695566	6620059	1439879	6218388	5459569	5138169	3504351	6034341	4185229	1595529	5592562	5517850	3920833	4392148	4894484	4913095	4527712	4838555	3391483	3744640	7742636	6664465	5140422	4299928	9464523	7591182	7844685	6584932	5733912	4462240	6313682	4838501	6130577	7377945	6216357	5588070	1798949	1409553	7472420	5983971	8814288
Compound811	6.266	220.093	[M+ACN+Na]+	220.094	C10H12F3NO	33.87	220.09299:7316022 221.09634:2214711 222.0997:1134708	1.50918e+07	21082008	22948600	31077626	29386496	16189125	20050222	15588750	15765014	27542800	26909594	21257554	20817892	35699688	39394976	18800226	21329444	20278268	16454116	26129788	25338896	24738824	22560192	18248710	20792406	22488074	23614028	29587030	29816284	19661140	20822440	29831982	30282764	24401476	28805850	23908824	22530296	20850130	21439816	26550342	31456208	17227050
Compound812	6.486	246.108	[M+H]+	246.11	C12H14F3NO	71.68	246.108:41363220 247.11135:10565669 248.11471:3801630	3.92101e+07	31603936	32454490	46819200	42820296	46683556	44791956	107666296	100165280	41002680	42012228	32107752	34090460	84894312	83592480	20335146	17542750	26683436	33778228	13468765	14224004	62391504	60408456	92126256	93591592	55208764	47194512	44504816	48848576	85648888	85341856	71319312	73553440	50791800	56367160	52254176	54150124	66656492	67106960	143655472	129705208	179701984
Compound813	11.168	418.346	[M+H]+	418.306	C24H39N3O3	252.92	418.34631:28769376 419.34966:13607234 420.35302:3055115	7.1693e+06	140319568	8173279	3515367	7235307	9455009	57705348	9002113	8263192	8820394	8155756	3794458	5546710	9325452	9188438	10785162	2676927	3340724	5496088	6517494	9048488	10908912	14632220	4844942	4724070	3804591	6176312	12550511	17799834	6544594	7729056	12553776	14315549	6347370	5028011	14326742	17731172	9751569	11535067	4752646	6138244	55663928
Compound814	5.833	150.125	[M+H]+	150.127	C10H15N	14.06	150.1255:7780611 151.12885:2415279 152.13221:377741	1.41991e+07	12252317	19893806	18860246	19186052	16680361	19425146	17743484	17864580	15479575	17753358	15323942	16273339	9198769	2338083	22077620	22190772	24102812	11973047	10503638	16896128	23212206	24764094	23843534	24742772	35873532	20195762	22818814	22694598	8989583	6067167	23644956	23328226	29925310	15368912	21238882	20117890	27253778	24706270	35638172	34558628	15396634
Compound815	1.093	256.135	[M+ACN+H]+	256.134	C16H17NO2	74.51	256.13486:80955216 257.13821:10512838 258.14157:5646234	1.01958e+07	1032612	6750118	12173354	11758791	11325459	5034458	17323950	12495136	2995121	5515450	3261784	4430647	12824224	8911610	3877038	3598623	1534842	2183094	1663274	453780	11323446	11387247	18229988	19825172	824559	3805622	8210510	8256746	32947550	31282196	10558532	10673243	3870284	786698	10230740	10904459	13430100	12790376	3543416	7313380	230577120
Compound816	4.841	204.099	[M+H-H2O]+	204.1	C10H12F3N	99.69	204.0985:55624560 205.10185:11738882 206.10521:5863482	6.11257e+07	128260912	128396232	29239526	30723872	120117752	123492560	28957874	25761378	29990074	31753352	133699752	131336144	33896932	31970002	109227848	113827504	111657232	121695064	31115902	30958174	24557236	24700486	104228440	108506376	131188448	105524600	25730742	27486298	114003704	117837712	34422740	32962566	99435408	99552992	35336808	33057236	23929364	21154794	201695232	194846080	227238240
Compound817	5.185	294.139	[M+H]+	294.137	C15H20ClN3O	4.82	294.13931:2001966 295.14266:13534154 296.14602:3185590	3.58738e+06	4407231	3627474	9581703	7429286	2723112	700172	10397793	8083760	6132250	6290175	4055000	3022688	7109860	7547686	974412	1853334	2708427	1808915	4249294	4751504	12212422	9458070	8441079	4449724	2986985	1794036	5546217	6593912	2966761	2613019	9933534	10589854	2428512	2612172	4769593	7356666	11518567	6886054	1611202	4886294	3728374
Compound818	11.753	150.11	[M+H-H2O]+	150.111	C10H15N	20.5	150.1098:5374023 151.11315:3851810 152.11651:0	7.75026e+06	5896218	7409300	3667113	7648932	6129424	4329431	4140037	4083776	1584778	7668854	1963985	9590401	7812230	6001081	8311051	18223452	10258072	12446449	6854100	16687748	12738223	7933136	18448976	9396969	10272049	22508578	20285394	13487748	4763288	11602717	12939292	17278222	25259516	9509571	13057751	12183775	13824401	21673384	14912413	18239330	11362108
Compound819	7.179	218.208	[M+H]+	218.191	C15H23N	604.91	218.20786:153228784 219.21121:21665140 220.21457:1302876	1.85022e+08	240192576	257033632	346743328	317712832	420123648	451102272	420150208	410117024	529383744	551711488	283705184	293353856	181160416	177625520	143464224	149232928	150518480	158148256	210407408	222556976	234199040	232311120	176694592	178687296	239040272	240020080	263624848	251919440	385689504	384629600	315007648	325540096	350484512	367851264	272446240	268760672	368806240	378937248	497957312	510562240	329377472
Compound820	4.68	188.136	[M+H-H2O]+	188.143	C13H17N	11.74	188.13631:14456671 189.13966:1752751 190.14302:11835043	1.32708e+07	41080200	37824576	7133578	10087511	51619268	47662044	10286710	14007540	8605457	11481692	13455654	14871288	4373830	5173007	38966152	44978368	10374631	12900002	5455299	5163007	14390068	8453835	33719532	33518884	8036288	7916078	3716485	3627762	38225948	46082696	5391298	4913936	10434218	10510237	4831724	6366140	7166521	4529164	29935876	22615266	61968608
Compound821	7.025	245.161	[M+CH3OH+H]+	245.16	C15H20N2O	62.78	245.16061:48493244 246.16396:9700131 247.16732:22927152	4.44963e+07	16325828	20346662	81804488	79117736	17440650	17645422	70851304	70127640	64162732	65465576	54766368	51775128	73769600	78814880	24498380	47528084	18703456	36298644	34414940	33497382	85041376	86390424	92984536	97821056	37698692	38247856	62479484	63033404	56880272	55846952	59955084	63811236	30873818	31853936	64170008	62216740	60967960	62011580	21875036	47596168	48170536
Compound822	10.635	350.221	[M+NH4]+	350.22	C19H34ClNO	97.94	350.22055:8478529 351.2239:9732617 352.22726:0	9.89987e+06	36302376	15901315	12666182	21318080	13815339	14763343	24543172	22499356	17547556	17617536	21129862	20403586	24789698	26232854	14583025	15597893	22100618	21953760	9651256	9295433	9561597	10579369	7894378	6871130	13165007	10148645	13538584	13874593	23784440	23215642	8397293	7837674	12983746	13046996	13872166	13124430	11653805	13638914	9479468	9787832	12229372
Compound823	7.82	311.191	[M+H-H2O]+	311.19	C19H28O2	25.91	311.1908:6020471 312.19415:1133450 313.19751:1247624	1.2275e+07	13940769	14724992	19370612	14933052	12150703	15171892	19765286	9244247	24648728	22891470	15379198	21150582	11383831	21731054	21890398	22238138	18399308	15454471	13219497	21419064	15534430	18382628	9192490	17288488	19510554	26736224	9231245	11214082	14569723	15599322	8297258	14953547	15891671	15225134	5637356	11446382	15704726	21643310	25333838	32039596	12376077
Compound824	10.965	291.227	[M+Na]+	291.23	C19H30O2	152.46	291.22729:19393916 292.23064:2586870 293.234:8638478	3.06978e+07	95898944	62953712	30632032	27879944	47156704	55360172	19301506	48210288	26454084	34724848	44743188	44120764	52162952	39549236	69867544	45119536	39687012	41462632	50024540	28161028	38592420	54132716	36936236	40631904	37073380	45960340	45832900	24885570	46023136	62500844	28486448	33181696	104614776	58835404	12975284	35299480	20743142	25636916	55567740	40656392	46274044
Compound825	11.825	285.474	[M+2H]2+	285.5	C19H24O2	1542.45	285.47351:358807 286.47686:0 287.48022:0	45204.5	227699	22769.9	22769.9	22769.9	22769.9	22769.9	22769.9	22769.9	22769.9	22769.9	22769.9	22769.9	22769.9	22769.9	22769.9	22769.9	22769.9	22769.9	22769.9	22769.9	22769.9	22769.9	22769.9	395686	22769.9	22769.9	583902	22769.9	22769.9	22769.9	22769.9	425073	22769.9	22769.9	22769.9	22769.9	349221	22769.9	22769.9	22769.9	22769.9
Compound826	7.767	350.248	[M+H]+	350.248	C24H31NO	69.36	350.24832:2925092 351.25167:1127431 352.25503:354005	3.20695e+06	11577795	11744305	695355	2260488	12355139	13075992	1562377	2532208	1609499	1479157	5958732	6132715	1668236	1145362	9499052	8305733	5908520	5493365	1484106	1342144	1037296	932630	5680236	5040572	7298756	6577784	1832725	1780938	5048330	6443207	1100134	964277	6593592	7208658	2964460	697192	1680205	864324	9367853	9930969	8721822
Compound827	8.38	301.196	[M+H]+	301.191	C19H24O3	22.54	301.19559:4247218 302.19894:1444004 303.2023:160521	3.00034e+06	7272658	4256622	3322087	1268667	3786356	3489182	729673	661065	2503035	2757912	5946746	10980843	2698519	1554382	2524079	4942896	6544827	1865252	2197120	3022510	2258278	3154902	8707657	4363506	2780894	5718606	2578358	2601391	6755262	7440621	1963432	3295183	7831046	3635252	3021124	1879484	1710745	1714453	5192829	4771267	15460051
Compound828	11.212	293.242	[M+ACN+Na]+	293.247	C19H32O2	426.49	293.24194:91417160 294.24529:18590264 295.24865:10378176	1.49914e+08	435914048	207989440	217047136	187262624	203620096	199611824	346004960	116562136	206782992	259767392	237033168	231716640	426594720	274861600	265923680	246642896	197387088	230557376	206904368	265844448	249100512	187763408	192195568	243277488	230469488	233678960	377759808	126410024	171538688	215071456	140131184	128004672	199256624	229329088	136647280	219166208	108183328	124406632	133348552	199532512	215559600
Compound829	10.739	291.248	[M+H]+	291.236	C19H30O2	94.62	291.24847:14603572 292.25182:2811660 293.25518:14878293	1.82375e+07	58671476	21132534	26207434	25385312	20131304	25914024	27029840	30466500	24742518	24255254	25506848	24828702	28887622	29552786	26476540	26794694	36585848	29011222	35106292	34562056	28728750	29666836	28625628	29690452	23302712	23222866	32715786	25497258	21684212	33677816	32572622	29993504	24401804	27957160	30058510	34043500	29064674	30078318	21029804	28101286	26772382
Compound830	11.321	271.315	[M+H]+	271.3	C19H28O2	2873.29	271.31503:604294 272.31838:0 273.32174:0	317471	1103026	203356	343217	653543	1264757	836080	626475	468353	1037308	320544	235114	1069427	187530	1339730	976972	361023	254851	211040	227841	673265	549372	443201	645362	257635	18753	258571	18753	223934	621645	1424251	305240	447296	286464	1083926	380320	465279	18753	18753	924574	1032957	506722
Compound831	11.389	273.201	[M+NH4]+	273.2	C19H30O2	44.06	273.20117:16409833 274.20452:4248714 275.20788:3718214	7.38774e+06	89249568	15750003	15554057	15643915	6388960	14244441	14248993	17959558	10847392	18750660	11767831	4525816	16503681	22642304	435931	4618658	10514106	7751470	4371246	6239768	9106177	10999962	8715585	18658868	13518848	11706804	4645749	5387279	17835838	6442694	5606737	10979822	9343713	11468064	7608730	9156470	7703558	9420027	11866414	5993016	10706996
Compound832	2.009	273.321	[M+H]+	273.3	C19H30O2	211.17	273.32104:10959 274.32439:0 275.32775:0	1083.08	11723	11570	1157.03	1157.03	1157.03	1157.03	1157.03	1157.03	1157.03	1157.03	1157.03	1157.03	1157.03	1157.03	1157.03	1157.03	1157.03	1157.03	1157.03	1157.03	1157.03	1157.03	1157.03	1157.03	1157.03	1157.03	1157.03	1157.03	1157.03	1157.03	1157.03	1157.03	14436	1157.03	1157.03	1157.03	1157.03	1157.03	1157.03	1157.03	1157.03
Compound833	11.412	289.268	[M+H-H2O]+	289.265	C19H28O2	129.92	289.26828:17291792 290.27163:2199909 291.27499:1981555	4.8353e+07	124371824	67425264	84047608	51539264	68499312	80242864	66745832	75301168	68412688	48603760	53384324	127840400	66387728	91315432	66830208	49335736	70693368	83985744	122645992	77941864	68832272	40672700	64930948	56031504	32647248	128556608	64452740	53568980	57856592	59256008	62107204	42565416	96160984	148187600	77526576	55535756	60411976	60219384	94247144	67651856	70336392
Compound834	9.298	319.169	[M+H]+	319.167	C20H24O2	12.5	319.16931:2569980 320.17266:2153586 321.17602:1230264	5.6493e+06	11037441	13533316	8399229	5569648	9029914	9358110	7143004	7573366	7059790	6687940	8389614	9534518	5606994	7014486	9600260	9441984	8427804	9345595	6821789	9206084	7832317	6271086	9110390	9120913	7930114	11248677	7421393	7597352	8796770	8906939	7934632	8524765	7817756	8413388	7147146	8152753	6585253	7159081	9279906	11373648	11414552
Compound835	10.096	615.327	[M+ACN+H]+	615.346	C20H24O2	3.92	615.3269:294689 616.33025:347155 617.33361:202193	188291	175748	6723.8	185119	104231	129358	1182079	210403	302162	161546	68701	329642	246548	158537	271599	218804	235842	312590	352251	131919	71371	203847	191781	434254	514654	120260	82436	331957	423110	445502	137433	264308	249400	588114	719299	455935	188789	138046	318127	586367	527219	97370
Compound836	10.039	373.288	[M+H]+	373.287	C23H36N2O2	112.83	373.28793:4627196 374.29128:3199935 375.29464:1311465	6.00132e+06	69788352	9889836	4615620	4288358	7038542	7361316	5345470	5074218	4709462	5626452	13808556	12142813	5574146	4171880	6408640	5456220	13311413	14454588	7067678	6179078	6676548	5223552	6846991	5627821	15508107	14379803	5136438	5434363	7974804	7611216	6944262	5651924	10099072	10388237	5845811	4756930	4009254	6351371	11449110	11689440	25612180
Compound837	10.393	599.403	[M+H]+	599.407	C19H28O2	5.96	599.40253:346606 600.40588:206046 601.40924:0	305817	229224	3864.84	73100	155726	551488	717264	829990	666244	1832077	1264292	417790	281814	651015	565398	261758	498924	787366	1121171	921230	776427	1478663	965103	426591	86571	3864.84	38648	692362	823026	213350	468775	123974	124411	569188	449379	3864.84	97093	207839	246763	3864.84	188300	444447
Compound838	7.319	273.213	[M+H]+	273.221	C19H30O2	65.02	273.21277:10038442 274.21612:2059572 275.21948:406508	1.20919e+07	26419454	25090136	27469184	27120148	24801378	24574810	27407956	28303578	29529198	28966084	2747017	3975746	31738530	30830080	42384780	38902268	21131882	21905410	26629330	27402470	6143624	5419548	19340062	21173884	15124034	14367068	2088945	2662388	14237556	14380795	7108866	6740596	12496672	10021583	4324552	2995988	9837517	9186491	16670559	17704664	15199811
Compound839	6.636	269.197	[M+H]+	269.19	C19H28O3	8	269.19705:3482620 270.2004:1884873 271.20376:2815914	2.31074e+06	4167388	2241285	3671424	3749681	2421486	4476110	2182702	586831	1580287	2963118	4359116	444978	2226130	1752850	5807604	2203410	1843044	2764465	3622688	1284060	3734140	3878523	9365654	5969358	2263889	1592142	2635480	959483	2466074	2939436	322721	205880	8202008	6826856	1031390	846921	1377129	356312	8900373	7353118	20261234
Compound840	12.151	301.269	[M+H]+	301.252	C21H34O2	170.76	301.26886:1103122 302.27221:0 303.27557:1050859	419233	267006	2505268	283609	232277	1201768	635309	139452	114805	1124688	143870	1719149	2218408	381761	84900	496154	230750	162077	611890	343064	276935	127648	265340	705713	186711	2119356	2045971	318046	272044	185601	318464	260286	230068	440710	665813	8490.04	503251	209449	8490.04	483824	1183630	3567464
Compound841	11.486	581.467	[M+H]+	581.456	C19H30O2	2187	581.46692:38523864 582.47027:15377910 583.47363:3172333	2.35404e+07	577096	7601716	7075794	25710782	11781442	9325966	80168496	225410912	31081418	59659128	32351864	58621568	57818004	65514008	21147422	19974496	26382834	45104964	40267056	40760608	49997268	21689244	38800156	33741072	15840601	44865208	46786440	52200908	32458016	25600066	23037940	47729052	42458300	23886800	36706732	17894854	33613600	15305767	19068512	44562684	27294488
Compound842	9.221	289.248	[M+H]+	289.252	C20H34O2	39.84	289.24753:2104870 290.25088:401593 291.25424:2467677	2.80772e+06	7060792	8813011	2495454	2467548	7281820	7518743	343299	892131	1648668	1991427	4854627	6201927	1032252	1835759	4364872	8699549	4788313	4881894	394693	919708	993071	535364	5004510	6081580	10000099	10430305	670393	396543	5033464	5877482	733479	148583	9103219	8894287	766788	260857	233177	55782	8277207	6783324	5178052
Compound843	10.916	609.484	[M+H]+	609.488	C20H32O2	18.94	609.48358:1815486 610.48693:9811204 611.49029:3597443	2.17493e+06	16474.8	16474.8	164748	213689	16474.8	1962683	1021290	549504	808694	1919037	3504611	1377258	393738	2177944	3452312	8872323	1999882	3341540	1511219	4333234	3619011	4907388	4342516	1389009	3518708	2013379	2077497	7205956	12195139	2565636	12250640	6322462	3284736	2851809	3367615	1206959	3319903	7572376	2102225	2054112	1031974
Compound844	9.062	731.424	[M+H]+	731.43	C20H31FO4	150.1	731.42426:348664 732.42761:356231 733.43097:0	176100	533968	607386	6085.27	6085.27	302519	538351	6085.27	6085.27	6085.27	6085.27	836563	382189	6085.27	6085.27	359112	266642	109062	320020	6085.27	6085.27	6085.27	60853	345300	286490	838366	514217	6085.27	68242	630710	330910	6085.27	6085.27	793354	769869	6085.27	6085.27	6085.27	6085.27	930482	737955	489803
Compound845	1.084	305.166	[M+ACN+Na]+	305.166	C19H27ClO2	38.32	305.16568:4242691 306.16903:2263816 307.17239:810034	3.5691e+06	6396447	7634438	3420122	3129558	9134209	9631506	6016545	4484477	3819486	2929316	7059468	6279692	2469986	3095966	8756206	8752048	3530912	4144670	1261687	842330	2320496	1882106	8622584	8343791	7774984	8054074	1095011	1103594	10656729	10284044	1152810	1310522	6386172	6232762	2615702	2090501	950311	1133995	8073568	8691688	5558385
Compound846	8.905	325.156	[M+H]+	325.156	C19H26O2	26.64	325.15582:7013542 326.15917:1777894 327.16253:2055239	2.60982e+07	41040388	51760868	35805760	37204000	42637608	28465368	41325000	33785812	37397276	39976388	39242476	46632640	36944312	36281920	40928804	30374924	29040226	35095796	41044720	35747504	35224884	25166060	36311320	43763652	49808416	46709380	30748244	36835548	39697956	31539018	23383922	30049696	35977144	52013168	36370508	28571372	26977532	39813584	58580372	48695000	41532924
Compound847	9.213	335.177	[M+Na]+	335.177	C20H27ClO2	59.62	335.17709:12128944 336.18044:2889038 337.1838:1351434	1.56608e+07	28314064	35285972	11073559	11908402	32983466	31871424	11331341	9727922	10119986	12435397	25431010	28509646	15947565	12998961	35600420	39291464	25422486	28625974	15777002	10815008	8107126	7119238	25615284	25633380	52007108	43262452	6433146	3725937	33744228	39301384	3962146	6376304	38156692	46707240	5010898	5574648	7331394	5777531	43778996	47700208	34281184
Compound848	12.18	647.446	[M+Na]+	647.407	C21H28O2	1478.82	647.44629:225549872 648.44964:105164496 649.453:25764172	9.35317e+07	5803356	18575670	17949070	11992429	11985083	6772030	17617848	19903178	139786096	283913664	1989661	939841	466940	207983	134430	583838	423414	190239	159857	307680	1462760	451726	226983	421769	2309643	1029489536	235356976	188845424	148455152	238280912	259838240	124274120	190161808	146826464	301663392	183869168	237858240	193005024	299817152	215938992	313178656
Compound849	4.665	373.154	[M+H]+	373.154	C20H27ClO3	24.62	373.15421:3166413 374.15756:717544 375.16092:838959	2.81311e+06	228775	287751	7383774	3627200	545200	627579	5675986	3155274	577235	1146185	828729	561441	1763949	3249944	418498	423051	83541	42865	106753	310327	33079050	17217834	7163670	1975499	281422	197516	8827762	9501134	7654112	9068705	15901276	6532488	126395	550320	10311541	14310329	17163846	17865946	320885	172994	9680321
Compound850	10.531	633.518	[M+H]+	633.488	C21H32O2	1189.59	633.51849:699945 634.52184:48150968 635.5252:21087532	1.06215e+06	8973.7	8973.7	399456	852962	251121	133557	2737800	2332655	1045088	114671	1129509	3217832	530044	243364	306254	130827	1222651	2994638	383523	225416	2731940	2756591	747217	392334	112255	1160967	1469768	1343514	966060	1046002	4412686	1398140	147736	127984	299226	3420709	92088	542129	2670038	656888	439875
Compound851	12.051	605.503	[M+H]+	605.456	C20H30O2	36.8	605.50275:3563980 606.5061:1086495 607.50946:0	4.37353e+06	370503	806778	1911700	850462	1522959	224526	2557016	876432	932896	319499	18378072	4809287	4882238	5055309	8787327	6846544	4219826	7264538	5402452	4772410	8958336	7189339	9358162	14880263	4251826	8612453	8700939	15414384	7691874	5524627	3592255	7430205	7071916	4859803	9585293	4974056	4495300	10047690	12900601	25090786	13113585
Compound852	9.109	273.228	[M+H]+	273.223	C19H28O	21.95	273.22791:2062535 274.23126:3331591 275.23462:8105577	2.10228e+06	825450	648179	1414537	1075808	5968779	13498328	194143	1751614	2141609	2747530	5177814	1016971	1194952	1371625	1160001	8180893	1215060	7951086	194711	77203	790269	74949	3522415	620777	1338028	1025448	132645	610111	9978852	7400144	160976	573922	1441325	7969286	89045	1572263	72113	128844	1261518	844761	9378405
Compound853	9.377	373.288	[M+H-H2O]+	373.289	C23H36N2O2	12.39	373.28796:2621996 374.29131:55373312 375.29467:14054084	1.20544e+06	4229704	4207784	177607	1547920	766782	905435	321514	794014	528368	2632065	2379641	232498	1674560	1043519	512307	1765666	819924	274599	3278240	966211	572649	254351	274341	1401217	560159	357120	917601	991687	3055074	2726510	208119	183066	1134996	2578897	774398	1066933	163589	191860	1547393	513265	13884382
Compound854	7.47	289.222	[M+H]+	289.22	C19H28O2	18.42	289.22198:906227 290.22533:655308 291.22869:3104445	1.25666e+06	4728914	2827003	2357742	2894928	1589443	1181425	415221	747161	329030	930978	1191151	262177	484665	828349	2693727	1240812	1910382	1515766	251610	737563	3995930	3910176	2568317	2149803	2670545	2161369	2531602	1822143	1775246	1026712	1982788	2690096	4570506	3485985	585478	401617	255330	1297137	2703928	2754963	1800986
Compound855	11.109	574.349	[M+H]+	574.35	C34H49NO5	54.71	574.3493:4438762 575.35265:1203208 576.35601:0	1.04014e+07	19177624	16221026	14711903	15676753	18910212	12925845	13346846	13815876	15132062	16685847	17931298	17595080	13736931	18606874	15163688	13742391	21392120	14100634	13557298	15086818	15981644	15041211	18673370	14724478	20819184	13981107	15935108	17479074	20993796	20005892	16700339	18197510	15702378	18265100	13788045	14328208	15984657	18875652	15145030	14250913	18682992
[truncated: 6,028 more rows]
[truncated: 23 more columns]

## Sheet: f.Discriminant annotated VIPs
Compound	Average Rt(min)	Average Mz	Adduct type	Reference m/z	Formula	Ontology	INCHIKEY	SMILES	Total score	S/N average	MS1 isotopic spectrum	Sample29_rep1	Sample29_rep2	Sample30_rep1	Sample30_rep2	Sample31_rep1	Sample31_rep2	Sample32_rep1	Sample32_rep2	Sample33_rep1	Sample33_rep2	Sample34_rep1	Sample34_rep2	Sample35_rep1	Sample35_rep2	Sample36_rep1	Sample36_rep2	Sample37_rep1	Sample37_rep2	Sample38_rep1	Sample38_rep2	Sample39_rep1	Sample39_rep2	Sample40_rep1	Sample40_rep2	Sample41_rep1	Sample41_rep2	Sample42_rep1	Sample42_rep2	Sample43_rep1	Sample43_rep2	Sample44_rep1	Sample44_rep2	Sample45_rep1	Sample45_rep2	Sample46_rep1	Sample46_rep2	Sample47_rep1	Sample47_rep2
[truncated: 193 more rows]
[truncated: 26 more columns]

[truncated: 2 more sheets: g.VIP compounds CS vs HMC, h.VIP compounds AMOPLS]
